# Supplementary material for: Europium in plagioclase-hosted melt inclusions reveals mantle melting modulates oxygen fugacity
Source: Nat Commun. 2024 Apr 8;15:3033. doi: 10.1038/s41467-024-47224-5 (PMC11001916; doi:10.1038/s41467-024-47224-5)
Supplement: Supplementary file 3 — Supplementary Data 1 [file 41467_2024_47224_MOESM3_ESM.xlsx]

## Sheet: Sheet1
Plagioclase
Sample	Lab		SiO2	TiO2	Al2O3	FeO	MgO	CaO	Na2O	K2O	Total
MI18-6	OSU*	n=25	47.0769	0.023284	33.769	0.37722	0.246252	17.1926	1.44959	0.01076	100.146
		1σ	0.515343	0.0146253	0.23148	0.0556876	0.0776972	0.105575	0.0383249	0.00922993
MI18-1	OSU*	n=22	46.3696	0.0221455	33.8086	0.384218	0.222709	17.3518	1.51969	0.0112091	99.6901
		1σ	0.308358	0.0122028	0.44313	0.0650946	0.06713	0.236632	0.0790844	0.00722666
MI19B-4	OSU*	n=21	48.1222	0.0207143	33.3969	0.322733	0.223343	16.4842	1.82473	0.026419	100.421
		1σ	0.388912	0.0111598	0.197012	0.0200052	0.00793672	0.119822	0.052824	0.011584
MI19B-8	OSU*	n=91	47.1077	0.0248275	33.4054	0.404499	0.206116	16.633	1.62404	0.020522	99.4261
		1σ	0.430095	0.0109813	0.22684	0.0912675	0.0251233	0.133702	0.0793162	0.0110042
A11-107-7-20	Tennessee	n=13	47.4283	-	33.8704	0.339646	-	17.3998	1.49748	0.00595385	100.542
		1σ	0.886569	-	0.612323	0.0656726	-	0.620432	0.339131	0.00770299
TR138-9D	Tennessee	n=7	51.0355	-	30.5295	0.604514	-	14.1218	3.35853	0.0180286	99.6678
		1σ	0.359197	-	0.367901	0.0737556	-	0.278805	0.180736	0.00937136
EN025-6D	Tennessee	n=5	49.6128	-	30.6005	0.96918	-	15.0221	2.74382	0.02944	98.9779
		1σ	1.5192	-	0.897391	0.0498744	-	0.833587	0.42468	0.0104851
EN025-2D	Tennessee	n=13	48.9957	-	31.6314	0.654031	-	15.7398	2.42062	0.00762308	99.4491
		1σ	1.89043	-	1.40162	0.129433	-	1.25527	0.70683	0.00902239
*Lewis et al., 202128
Glass
Sample	Lab		SiO2	TiO2	Al2O3	Cr2O3	FeO	MgO	MnO	CaO	Na2O	K2O	P2O5	S	Total
MI18-6	OSU*	n=12	50.5458	0.791533	17.5866	-	7.42472	7.54391	-	13.268	2.08338	0.0474417	-	-	99.2914
		1σ	0.458175	0.0171892	0.23376	-	0.0754148	0.0920228	-	0.159775	0.185902	0.0158677	-	-
MI18-1	OSU*	n=17	50.0231	0.8901	17.3198	-	7.84	7.40563	-	12.8667	2.39318	0.0640176	-	-	98.8026
		1σ	0.550178	0.0159697	0.259305	-	0.0678372	0.119103	-	0.0968724	0.17969	0.00950666	-	-
MI19B-4	OSU*	n=15	51.0571	0.77462	17.1723	-	7.78155	8.54229	0.15364	11.9634	2.1862	0.188593	0.0228	-	99.8425
		1σ	0.466981	0.0779501	0.266053	-	0.185981	0.123824	0.0326991	0.131095	0.255075	0.0280202	0.0189687	-
MI19B-8	OSU*	n=37	50.5349	0.956262	16.3606	-	7.89242	8.9144	-	11.5214	1.54804	0.183949	-	-	97.912
		1σ	0.525569	0.202689	0.372945	-	0.243326	0.234749	-	0.359435	0.179962	0.0313048	-	-
A11-107-7-20	Tennessee	n=12	49.585	0.642133	17.1264	0.0695667	7.54888	10.4758	0.129492	12.7507	1.64001	0.0184083	0.051325	0.065075	100.103
		1σ	0.313796	0.0322586	0.214042	0.012225	0.168723	0.142927	0.016584	0.386177	0.127087	0.0144435	0.0115222	0.0177938
TR138-9D	Tennessee	n=9	50.7941	1.63278	14.4629	0.0458444	10.0253	7.37129	0.187256	11.1457	2.83566	0.0882667	0.133722	-	98.7228
		1σ	0.240708	0.0292711	0.255092	0.0142573	0.206613	0.129684	0.0143586	0.0884833	0.109284	0.0125788	0.0107318	-
EN025-6D	Tennessee	n=6	50.3198	1.37655	13.7203	0.02335	12.1054	6.62593	0.20835	11.1882	2.16775	0.1093	0.116667	0.0910667	98.0527
		1σ	0.584175	0.0547595	0.574114	0.0162494	0.412672	0.808141	0.0264901	0.150271	0.139138	0.0249016	0.0166631	0.0101793
EN025-2D	Tennessee	n=7	50.1246	1.32841	13.9359	0.0406143	11.463	7.7707	0.203171	11.7638	2.06703	0.0549714	0.109443	0.0907286	98.9524
		1σ	0.149824	0.0405098	0.255945	0.0148981	0.227683	0.339756	0.0167086	0.165915	0.0524758	0.0145193	0.013529	0.0139718
*Lewis et al., 202128
