# Supplementary material for: Europium in plagioclase-hosted melt inclusions reveals mantle melting modulates oxygen fugacity
Source: Nat Commun. 2024 Apr 8;15:3033. doi: 10.1038/s41467-024-47224-5 (PMC11001916; doi:10.1038/s41467-024-47224-5)
Supplement: Supplementary file 4 — Supplementary Data 2 [file 41467_2024_47224_MOESM4_ESM.xlsx]

## Sheet: Sheet1
	spots	sample	Ti	Y	La	Ce	Pr	Nd	Sm	Eu	Gd	Tb	Dy	Er	Yb
Phenocryst-host pairs
ppm	n=2; 75μm	TR138-9D-4E xtal	341.886	0.235007	0.158832	0.403922	0.0698389	0.291718	0.0779364	0.276723	0.0557895	0.00881704	0.057079	0.0237385	0.0230562
standard deviation			6.40728	0.02595	0.0127132	0.0616947	0.0125255	0.00493896	0.00895624	0.0201947	0.00805921	0.00157398	0.00912576	0.00502365	0.00264542
relative error			1.8741	11.0422	8.00417	15.2739	17.9348	1.69306	11.4917	7.2978	14.4457	17.8516	15.9879	21.1625	11.4738
ppm	n=2; 100μm, 125μm	TR138-9D-4E glass	9387.95	31.8558	2.63023	9.07515	1.6259	9.28884	3.40486	1.25734	4.66264	0.828726	5.64501	3.56391	3.41472
standard deviation			115.442	0.32344	0.000901452	0.0677829	0.00235411	0.0739269	0.0541856	0.0287942	0.0861042	0.00145483	0.116759	0.0467272	0.115143
relative error			1.22968	1.01533	0.0342727	0.746907	0.144788	0.795867	1.59142	2.29009	1.84668	0.17555	2.06836	1.31112	3.37197
ppm	n=1; 75μm	TR138-9D-4F xtal	360.117	0.236269	0.145167	0.353091	0.0569969	0.344982	0.10229	0.27863	0.0839199	0.0100095	0.0585438	0.0221451	0.0229132
ppm	n=2; 125μm	TR138-9D-4F glass	9183.67	31.1631	2.57433	8.87479	1.60252	8.99079	3.26819	1.23704	4.51714	0.811598	5.55352	3.44881	3.34711
standard deviation			459.858	1.66166	0.149795	0.501571	0.0941973	0.46947	0.231147	0.0551317	0.363724	0.0620962	0.265701	0.210789	0.230752
relative error			5.00734	5.33213	5.8188	5.65164	5.87806	5.22168	7.07262	4.45673	8.05208	7.6511	4.78438	6.11193	6.89405
ppm	n=1; 40μm	EN025-6D-3G xtal	367.459	0.607334	0.232131	0.369726	0.065425	0.399189	0.118988	0.197605	0.120345	0.0390811	0.101399	0.0943765	0.107955
ppm	n=3; 40μm, 40μm, 60μm	EN025-6D-3G glass	7848.39	28.135	2.75237	7.83824	1.29064	7.10006	2.61218	0.995772	3.70077	0.727604	4.77788	3.22865	3.19542
standard deviation			92.9559	0.402138	0.135423	0.166992	0.0421511	0.185272	0.0723108	0.0535726	0.115052	0.0361032	0.102666	0.147848	0.0431111
relative error			1.18439	1.42932	4.92023	2.13048	3.26591	2.60945	2.76821	5.38001	3.10886	4.96193	2.14877	4.57925	1.34915
ppm	n=1; 60μm	EN025-6D-3B xtal	205.054	0.206476	0.111108	0.277167	0.0458194	0.192939	0.0545214	0.172701	0.0492327	0.00547671	0.0437418	0.0118368	0.026239
ppm	n=2; 125μm, 125μm	EN025-6D-3B glass	7856.1	27.6231	2.67536	7.63921	1.27949	6.98574	2.59883	0.943501	3.65633	0.682028	4.71407	3.15117	3.18028
standard deviation			22.0368	0.173812	0.0142368	0.0678778	0.0165596	0.000279064	0.0112212	0.00932455	0.00823353	0.000437653	0.0395297	0.033394	0.0320169
relative error			0.280506	0.629227	0.532146	0.888545	1.29423	0.00399477	0.431778	0.988293	0.225185	0.0641694	0.838547	1.05973	1.00673
ppm	n=1; 40μm	EN025-2D-4G xtal	205.3	0.129307	0.0694875	0.16838	0.0241985	0.149506	bdl	0.1772	bdl	bdl	bdl	bdl	bdl
ppm	n=3; 100μm, 125μm, 125μm	EN025-2D-4G glass	7717.66	29.009	1.41165	5.27014	1.02769	6.32795	2.61819	0.97948	3.80702	0.712446	4.99613	3.30551	3.3027
standard deviation			223.971	1.85307	0.0715076	0.161914	0.0393402	0.249141	0.165588	0.0293765	0.234104	0.0483653	0.299445	0.268921	0.212683
relative error			2.90206	6.38793	5.06554	3.07228	3.82803	3.93715	6.32453	2.99919	6.14927	6.78862	5.99354	8.13555	6.43967
ppm	n=4; 75μm, 100μm, 125μm, 125μm	A11-107-7-20-3-D xtal	89.047	0.130674	0.036455	0.108476	0.0177928	0.0842904	0.0265915	0.12557	0.0330902	0.00434953	0.0273048	0.00980117	0.00583402
standard deviation			7.41716	0.026409	0.00193163	0.00493701	0.00188319	0.00953103	0.00356916	0.00409943	0.00343169	0.000992123	0.00222083	0.000814041	0.00319767
relative error			8.32949	20.2099	5.29869	4.55124	10.584	11.3074	13.4222	3.26466	10.3707	22.8099	8.13346	8.30555	54.8107
ppm	n=4; 100μm, 125μm, 125μm, 125μm	A11-107-7-20-3-D glass	3810.56	14.9713	0.59397	2.12358	0.412217	2.58685	1.20144	0.523159	1.88959	0.364264	2.5922	1.71404	1.67861
standard deviation			65.5698	0.231686	0.0229933	0.0209522	0.00764298	0.0668547	0.0218455	0.00670066	0.0326136	0.00693169	0.0520277	0.0130242	0.0531473
relative error			1.72074	1.54753	3.87112	0.98665	1.85412	2.58441	1.81828	1.28081	1.72597	1.90293	2.00708	0.759853	3.16615
ppm	n=2; 125μm, 125μm	A11-107-7-20-3-B xtal	70.8773	0.117342	0.0286949	0.0855256	0.013124	0.0734081	0.0258437	0.118435	0.02756	0.00502377	0.0260168	0.0127962	0.00829043
standard deviation			4.99744	0.000814294	0.00193114	0.00479143	0.00014768	0.000203692	0.00152286	0.00890142	0.00326516	0.00101484	0.00137713	0.00076584	0.00308488
relative error			7.05083	0.693952	6.7299	5.60233	1.12526	0.27748	5.89257	7.51587	11.8475	20.2008	5.29322	5.98491	37.2102
ppm	n=2; 125μm, 125μm	A11-107-7-20-3-B glass	3893.5	15.9058	0.611091	2.17937	0.426437	2.7127	1.26546	0.541972	2.00521	0.386835	2.77321	1.79101	1.78975
standard deviation			15.2851	0.233906	0.00265477	0.0112699	0.000803905	0.00875454	0.00399312	0.00716033	0.0133658	0.00219105	0.0465573	0.0133653	0.00629103
relative error			0.392579	1.47057	0.434431	0.517116	0.188516	0.322724	0.315548	1.32116	0.666553	0.566402	1.67882	0.746243	0.351503
ppm	n=3; 125μm, 125μm, 125μm	A11-107-7-20-3-F xtal	99.4867	0.151954	0.0319059	0.0968289	0.0168156	0.0914113	0.0361343	0.132356	0.037266	0.00523021	0.0289416	0.0126876	0.0112562
standard deviation			23.138	0.0439733	0.00332882	0.00623137	0.00206426	0.0147089	0.00685036	0.00291586	0.00739671	0.00135826	0.00951251	0.00684468	0.00372266
relative error			23.2573	28.9385	10.4332	6.43544	12.2759	16.0909	18.958	2.20305	19.8484	25.9695	32.868	53.9476	33.072
ppm	n=3; 100μm, 100μm; 75μm	A11-107-7-20-3-F glass	3627.16	14.6736	0.577001	2.07216	0.408128	2.55785	1.17444	0.515585	1.8722	0.358696	2.52043	1.65678	1.64267
standard deviation			61.538	0.345162	0.0175444	0.0240444	0.0101084	0.0233292	0.0307741	0.00647882	0.0451384	0.00634179	0.0722261	0.0232033	0.0238833
relative error			1.69659	2.35227	3.04062	1.16036	2.47678	0.91206	2.62032	1.2566	2.41098	1.76801	2.86563	1.4005	1.45393
Plagioclase-hosted melt inclusions
ppm	n=1; 75μm	MI18-6-4-3 xtal	141.86	0.356427	0.0777103	0.241524	0.0482406	0.209607	0.0728028	0.153523	0.0747785	0.0119153	0.0558553	0.0338274	0.0308543
ppm	n=1; 60μm	MI18-6-4-3 glass	3918.38	20.7406	1.26809	4.45986	0.811525	4.64397	1.76656	0.679498	2.61803	0.528348	3.59305	2.29412	2.44085
ppm	n=1; 75μm	MI18-1-2-1 xtal	102.928	0.208837	0.0469605	0.160766	0.0291237	0.145994	0.0759834	0.17498	0.0504702	0.00771299	0.0506077	0.00995949	0.00957544
ppm	n=1; 60μm	MI18-1-2-1 glass	3837.15	20.9414	0.83119	3.37485	0.667102	4.30291	1.7343	0.761397	2.79558	0.484581	3.38136	2.13452	2.39756
ppm	n=1; 75μm	MI18-1-2-3 xtal	110.8	0.250632	0.0510777	0.19054	0.0289747	0.159566	0.0541475	0.189529	0.064928	0.0115422	0.0420632	0.00811076	0.0268298
ppm	n=1; 40μm	MI18-1-2-3 glass	4063.14	23.5424	0.892628	3.55645	0.71452	4.48808	1.90009	0.768847	2.8803	0.549625	3.91803	2.48347	2.60578
ppm	n=1; 75μm	MI19B-4-4-1-I1 xtal	142.314	0.148935	0.166547	0.361238	0.0506291	0.23156	0.0519804	0.196499	0.0419637	0.0071204	0.0237645	0.0136686	0.0115486
ppm	n=1; 30μm	MI19B-4-4-1-I1 glass	4953.47	16.4894	2.78315	7.68489	1.25666	6.57454	2.12618	0.853962	2.71353	0.448305	3.10498	1.79167	1.87955
ppm	n=1; 75μm	MI19B-4-4-1-I2 xtal	152.753	0.154061	0.169169	0.379822	0.0570405	0.211994	0.0412896	0.196776	0.0577462	0.00769559	0.0342775	0.0134961	0.0032241
ppm	n=1; 50μm	MI19B-4-4-1-I2 glass	4312.52	12.1126	2.50948	6.85794	1.04878	5.37181	1.56395	0.807252	2.06818	0.333532	2.07373	1.21617	1.149
ppm	n=1; 75μm	MI19B-4-5-I1 xtal	148.263	0.122683	0.158957	0.368325	0.0455905	0.205905	0.0536372	0.17349	0.0360885	0.00642153	0.0190594	0.0110524	0.00777336
ppm	n=1; 40μm	MI19B-4-5-I1 glass	3996.13	11.2223	2.45088	6.48283	0.996238	5.18932	1.52025	0.729795	1.78185	0.295863	2.09554	1.2612	1.0383
ppm	n=1; 75μm	MI19B-4-5-I2 xtal	146.768	0.119765	0.165719	0.363785	0.0511764	0.207738	0.0590187	0.176393	0.0544467	0.00526653	0.017115	0.00854268	0.01018
ppm	n=1; 30μm	MI19B-4-5-I2 glass	5485.36	13.5614	3.01523	8.17851	1.14573	6.52398	2.01718	0.88912	2.12709	0.412177	2.45457	1.6635	1.44479
ppm	n=2; 75μm	MI19B-4-5-I3 xtal	141.283	0.142405	0.16752	0.377541	0.0471182	0.247125	0.0460259	0.191512	0.0505115	0.00808486	0.0323929	0.013285	0.0125945
standard deviation			4.94932	0.00691746	0.0080988	0.00275967	0.00708871	0.00646016	0.0107459	0.0103231	0.00247109	2.04529e-05	0.000143889	0.00530721	0.000773518
relative error			3.50313	4.85759	4.83452	0.730958	15.0445	2.61413	23.3474	5.39034	4.89214	0.252978	0.4442	39.949	6.14172
ppm	n=1; 30μm	MI19B-4-5-I3 glass	4483.78	14.9551	2.71063	7.42926	1.16837	6.14858	1.88641	0.816714	2.55232	0.414006	2.58296	1.70988	1.52414
ppm	n=1; 75μm	MI19B-4-5-I4 xtal	153.856	0.199905	0.169511	0.37398	0.0483853	0.229112	0.0429031	0.199617	0.0539245	0.00628949	0.0360224	0.0210435	0.00922998
ppm	n=1; 30μm	MI19B-4-5-I4 glass	4345.4	12.5896	2.62092	7.04484	1.09549	6.34097	1.51136	0.805998	2.07257	0.333186	2.21533	1.31355	1.37844
ppm	n=3; 75μm	Mi19B-8-4-I1 xtal	142.803	0.153484	0.160873	0.323653	0.0429011	0.20321	0.0466916	0.182538	0.0433881	0.00696815	0.0299497	0.00973062
standard deviation			45.5828	0.0767232	0.0096891	0.0504184	0.0100059	0.0409896	0.0212654	0.012126	0.0189293	0.00207947	0.0207689	0.00849808
relative error			31.9201	49.9878	6.02283	15.5779	23.3231	20.171	45.5445	6.64302	43.6279	29.8425	69.3461	87.3334
ppm	n=1; 60μm	Mi19B-8-4-I1 glass	6244.68	14.8284	2.7001	7.45058	1.14313	5.86649	1.89406	0.870421	2.37894	0.39837	2.82376	1.66607	1.49256
