# Supplementary material for: Europium in plagioclase-hosted melt inclusions reveals mantle melting modulates oxygen fugacity
Source: Nat Commun. 2024 Apr 8;15:3033. doi: 10.1038/s41467-024-47224-5 (PMC11001916; doi:10.1038/s41467-024-47224-5)
Supplement: Supplementary file 5 — Supplementary Data 3 [file 41467_2024_47224_MOESM5_ESM.xlsx]

## Sheet: DataSummary
Reference	Lewis, Ustunisik, Nielsen, 2021; This study	Lewis, Ustunisik, Nielsen, 2021; This study	Lewis, Ustunisik, Nielsen, 2021; This study	Lewis, Ustunisik, Nielsen, 2021; This study	Lewis, Ustunisik, Nielsen, 2021; This study	Lewis, Ustunisik, Nielsen, 2021; This study	Lewis, Ustunisik, Nielsen, 2021; This study	Lewis, Ustunisik, Nielsen, 2021; This study	Lewis, Ustunisik, Nielsen, 2021; This study	Lewis, Ustunisik, Nielsen, 2021; This study	Nielsen et al., 2017	Nielsen et al., 2017	Nielsen et al., 2017	Nielsen et al., 2017	Nielsen et al., 2017	Nielsen et al., 2017	Nielsen et al., 2017	Nielsen et al., 2017	Nielsen et al., 2017	Nielsen et al., 2017	Nielsen et al., 2017	Nielsen et al., 2017	Nielsen et al., 2017	Cottrell & Kelley, 2011; this study	Cottrell & Kelley, 2011; this study	Cottrell & Kelley, 2011; this study	Cottrell & Kelley, 2011; this study	Cottrell & Kelley, 2011; this study	Cottrell & Kelley, 2011; this study	Cottrell & Kelley, 2011; this study	Cottrell & Kelley, 2011; this study	Nielsen et al., 2020	Nielsen et al., 2020	Nielsen et al., 2020	Nielsen et al., 2020	Nielsen et al., 2020	Font et al., 2007	Font et al., 2007	Font et al., 2007	Font et al., 2007
sample	MI18-6-4-3 (D23-2)	MI18-1-2-1 (D23-2)	MI18-1-2-3 (D23-2)	MI19B-4-4-1-I1	MI19B-4-4-1-I2	MI19B-4-5-I1	MI19B-4-5-I2	MI19B-4-5-I3	MI19B-4-5-I4	MI19B-8-4-I1	66GC M81	66GC M81	66GC M81	66GC M83	66GC M71	D9 M81	D9 M82	70-29 M81 A	70-29 M81 A	70-29 M81 F	70-29 M81 F	70-34 M81 B	70-42 M82 L	A11-107-7-20-3-D	A11-107-7-20-3-B	A11-107-7-20-3-F	TR138-9D-4E	TR138-9D-4F	EN025-6D-3G	EN025-6D-3B	EN025-2D-4G	PS59 B plag 3	PS59 B plag 4	D27-7 B plag 1	D27-7 B plag 5	PS59 B plag 1	DR16	DR27	DR51	DR51
location	Juan de Fuca	Juan de Fuca	Juan de Fuca	Blanco fracture zone	Blanco fracture zone	Blanco fracture zone	Blanco fracture zone	Blanco fracture zone	Blanco fracture zone	Blanco fracture zone	Gorda	Gorda	Gorda	Gorda	Gorda	Gorda	Gorda	Southeast Indian	Southeast Indian	Southeast Indian	Southeast Indian	Southeast Indian	Southeast Indian	Mid-Atlantic (near Tristan plume)	Mid-Atlantic (near Tristan plume)	Mid-Atlantic (near Tristan plume)	Mid-Atlantic	Mid-Atlantic	Mid-Atlantic	Mid-Atlantic	Mid-Atlantic	Gakkel	Gakkel	Gakkel	Gakkel	Gakkel	Southwest Indian	Southwest Indian	Southwest Indian	Southwest Indian
latitude	48.3833	48.3833	48.3833	44.209	44.209	44.209	44.209	44.209	44.209	44.209	42.248	42.248	42.248	42.248	42.248	42.248	42.248	-42.568	-42.568	-42.568	-42.568	-42.568	-42.568	-40.4383	-40.4383	-40.4383	51.56	51.56	57.14	57.14	54.76	83.28	83.28	84.49	84.49	83.28	-28	-29	-33.5	-33.5
longitude	-129.083	-129.083	-129.083	-129.632	-129.632	-129.632	-129.632	-129.632	-129.632	-129.632	-127.077	-127.077	-127.077	-127.077	-127.077	-127.077	-127.077	78.2246	78.2246	78.2246	78.2246	78.2246	78.2246	-16.75	-16.75	-16.75	-29.92	-29.92	-33.42	-33.42	-35.22	-5.66	-5.66	2.73	2.73	-5.66	64	61.5	56.5	56.5
half spreading rate (mm/y)	30.475	30.475	30.475	29.7	29.7	29.7	29.7	29.7	29.7	29.7	29.52	29.52	29.52	29.52	29.52	29.52	29.52	36.125	36.125	36.125	36.125	36.125	36.125	13.2821	13.2821	13.2821	15.8473	15.8473	15.8473	15.8473	15.8473	4.5	4.5	4.5	4.5	4.5	7.25	7.25	7.25	7.25
sample type	homogenized melt inclusion	homogenized melt inclusion	homogenized melt inclusion	homogenized melt inclusion	homogenized melt inclusion	homogenized melt inclusion	homogenized melt inclusion	homogenized melt inclusion	homogenized melt inclusion	homogenized melt inclusion	homogenized melt inclusion	homogenized melt inclusion	homogenized melt inclusion	homogenized melt inclusion	homogenized melt inclusion	homogenized melt inclusion	homogenized melt inclusion	homogenized melt inclusion	homogenized melt inclusion	homogenized melt inclusion	homogenized melt inclusion	homogenized melt inclusion	homogenized melt inclusion	phenocryst-host	phenocryst-host	phenocryst-host	phenocryst-host	phenocryst-host	phenocryst-host	phenocryst-host	phenocryst-host	unhomogenized inclusion	unhomogenized inclusion	unhomogenized inclusion	unhomogenized inclusion	unhomogenized inclusion	fractionation corrected inclusion	fractionation corrected inclusion	fractionation corrected inclusion	fractionation corrected inclusion
homogenization time (h)	4	0.5	0.5	4	4	4	4	4	4	192	24	24	24	24	24	24	24	24	24	24	24	24	24	N/A	N/A	N/A	N/A	N/A	N/A	N/A	N/A	N/A	N/A	N/A	N/A	N/A	N/A	N/A	N/A	N/A
Plag An#	86.7061	86.2622	86.2622	83.1791	83.1791	83.1791	83.1791	83.1791	83.1791	84.8782	87.9252	87.9252	87.9252	87.9252	89.0782	86.8159	89.8108	85.0338	85.0338	87.847	87.847	85.5043	85.5043	86.4941	86.4941	86.4941	69.8376	69.8376	75.0265	75.0265	78.1937	81.2244	71.2935	83.5704	78.9535	77.6743	69.3622	63.6193	79.5356	79.5356
Fe3/FeT, K&C, molar, at REE T & 0.4 Gpa	0.0702519	0.0759551	0.0694082	0.0936953	0.0780155	0.0846447	0.107451	0.0893641	0.0789902	0.0910226	0.0876618	0.0702866	0.101378	0.106857	0.0885997	0.0998857	0.0956191	0.0788822	0.0893845	0.0769672	0.0829935	0.0801419	0.119883	0.0757462	0.0850073	0.0673771	0.176513	0.169524	0.115997	0.160652	0.16092	0.11063	0.217478	0.0912292	0.0874332	0.137123	0.178748	0.209024	0.218564	0.191632
Fe3, mol fraction, K&C, normalized to 1, at REE T & 0.4 Gpa	0.00462396	0.00520578	0.00481196	0.00634359	0.005282	0.00573083	0.00727492	0.00605035	0.00534799	0.00634551	0.00574218	0.00460403	0.00664062	0.00813438	0.00650937	0.00836389	0.00743899	0.00572153	0.00648329	0.00584211	0.00629953	0.00580094	0.00889324	0.00490997	0.00551028	0.00436747	0.015618	0.0149548	0.0125312	0.0173554	0.016195	0.00907792	0.0182939	0.006202	0.00630424	0.0123909	0.0117759	0.0128864	0.0172187	0.0149942
Fe2, mol fraction, K&C, normalized to 1, at REE T & 0.4 Gpa	0.0606299	0.0641226	0.0645165	0.0613609	0.0624225	0.0619736	0.0604295	0.0616541	0.0623565	0.0633681	0.0597616	0.0608997	0.0588632	0.0679898	0.06696	0.0753707	0.0703592	0.0668111	0.0660493	0.0700618	0.0696043	0.0665824	0.0652893	0.0599113	0.059311	0.0604538	0.0728629	0.0732616	0.0954994	0.0906752	0.0844449	0.0729788	0.0658244	0.0617806	0.0657993	0.0779728	0.0541041	0.048764	0.0615624	0.0632508
Mg, mol fraction, normalized to 1	0.118125	0.116675	0.116675	0.132417	0.132417	0.132417	0.132417	0.132417	0.132417	0.140287	0.191206	0.191206	0.191206	0.147138	0.146846	0.136047	0.155058	0.1532	0.1532	0.117418	0.117418	0.153618	0.153501	0.160266	0.160266	0.160266	0.115909	0.115872	0.10535	0.10535	0.121549	0.110473	0.127639	0.138376	0.14168	0.115906	0.122356	0.124287	0.122038	0.123725
Mg# glass 100×(Mg/(Mg+Fe))	64.4302	62.7419	62.7419	66.1824	66.1824	66.1824	66.1824	66.1824	66.1824	66.8171	74.4953	74.4953	74.4953	65.9178	66.6665	61.9159	66.6035	67.8816	67.8816	60.752	60.752	67.9858	67.4323	71.2146	71.2146	71.2146	56.7251	56.7907	49.3876	49.3876	54.7208	57.395	60.2912	67.0699	66.2866	56.2069	65.0156	66.8574	60.7851	61.274
Mg# glass 100×(Mg/(Mg+Fe3+Fe2))	64.4158	62.7273	62.7273	66.1684	66.1684	66.1684	66.1684	66.1684	66.1684	66.8032	74.4834	74.4834	74.4834	65.9037	66.6526	61.9011	66.5896	67.868	67.868	60.7371	60.7371	67.9722	67.4186	71.2018	71.2018	71.2018	56.7097	56.7753	49.3719	49.3719	54.7053	57.3796	60.2762	67.056	66.2726	56.1915	65.0013	66.8435	60.7701	61.2591
T (°C, inverted from trivalent REE distributions)	1290.25	1270.6	1273.9	1221.65	1253.03	1238.63	1220.24	1228.69	1246.2	1233.21	1247.37	1277.56	1280.74	1259.81	1284.44	1276.74	1266.78	1235.42	1239.23	1262.87	1268.02	1259.34	1230.04	1248.17	1241.13	1260.92	1137.23	1142.54	1225.02	1160.58	1155.51	1202.24	1117.64	1236.84	1214.22	1180.07	1152.66	1123.6	1202.67	1196.79
T uncertainty (°C)	9	7	10	7	8	8	11	7	9	6	120	53	42	73	40	47	29	32	29	22	28	20	81	8	9	6	8	8	11	5	19	12	14	14	14	16	64	74	32	36
P (GPa, assumed)	0.4	0.4	0.4	0.4	0.4	0.4	0.4	0.4	0.4	0.4	0.4	0.4	0.4	0.4	0.4	0.4	0.4	0.4	0.4	0.4	0.4	0.4	0.4	0.4	0.4	0.4	0.4	0.4	0.4	0.4	0.4	0.4	0.4	0.4	0.4	0.4	0.4	0.4	0.4	0.4
DEu (measured)	0.225936	0.229814	0.246511	0.230103	0.243761	0.237725	0.19839	0.23449	0.247665	0.209712	0.218933	0.242523	0.15961	0.154344	0.166271	0.160334	0.168727	0.258981	0.22114	0.23361	0.210274	0.224827	0.163079	0.240023	0.218526	0.256709	0.220086	0.225238	0.198444	0.183043	0.180912	0.208213	0.182863	0.226626	0.279121	0.201619	0.210526	0.232558	0.0980392	0.117647
log10(fO2) determined from Eu-in-plagioclase-melt oxybarometry	-8.9067	-8.98672	-9.13872	-8.91851	-9.00057	-8.96764	-8.59773	-8.95115	-9.04791	-8.76113	-8.96166	-9.15859	-8.23739	-8.20261	-8.37071	-8.19513	-8.44104	-9.24437	-8.89804	-9.07216	-8.8339	-8.93587	-8.28343	-9.10546	-8.90777	-9.24188	-8.39438	-8.43673	-8.24083	-8.2032	-8.30357	-8.66646	-8.10227	-8.89496	-9.20024	-8.48433	-8.25507	-8.22417	-7.02496	-7.42676
log10(fO2) uncertainty, based on oxybarometer input parameter uncertainty propagation	0.60095	0.595279	0.608951	0.581293	0.592835	0.58243	0.575995	0.609431	0.607781	0.598385	0.68318	0.612835	0.620102	0.661009	0.626534	0.564539	0.624228	0.620761	0.57468	0.62396	0.629118	0.563949	0.621821	0.606157	0.610051	0.633051	0.468237	0.463434	0.489057	0.492614	0.524247	0.563266	0.484319	0.589498	0.556008	0.520519	0.44179	0.430503	0.53349	0.530929
log10(fO2) determined from Eu-in-plagioclase-melt oxybarometry at 1200°C and 1 atm	-8.92729	-8.95923	-9.13872	-8.91851	-9.00057	-8.96764	-8.59773	-8.95115	-9.04791	-8.76113	-8.96166	-9.15859	-8.23739	-8.20261	-8.37071	-8.19513	-8.44104	-9.24437	-8.89804	-9.07216	-8.8339	-8.93587	-8.28343	-9.10546	-8.90777	-9.24188	-8.39438	-8.43673	-8.24083	-8.2032	-8.30357	-8.66646	-8.10227	-8.89496	-9.20024	-8.48433	-8.25507	-8.22417	-7.02496	-7.42676
Δ IW (1 atm, at REE T, O'Neill and Pownceby, 1993)	1.93533	2.12643	1.90916	2.74924	2.28962	2.49385	3.08733	2.63045	2.3231	2.76559	2.39552	1.8474	2.73247	3.00813	2.55728	2.82023	2.68874	2.25572	2.55616	2.10291	2.28156	2.28032	3.28177	2.2422	2.52377	1.95589	4.37438	4.25885	3.3856	4.24776	4.21544	3.24297	4.94162	2.58802	2.55926	3.7093	4.3025	4.73522	4.87905	4.5517
Δ Ni-NiO (1 atm, at REE T, O'Neill and Pownceby, 1993)	-2.12018	-2.00302	-2.18841	-1.42042	-1.8361	-1.65179	-1.08435	-1.52917	-1.81201	-1.38764	-1.73799	-2.24532	-1.35606	-1.10835	-1.52639	-1.27357	-1.41833	-1.89442	-1.58863	-2.00942	-1.82386	-1.83679	-0.875948	-1.89019	-1.61838	-2.15908	0.075924	-0.031014	-0.77925	-0.013422	-0.0537161	-0.954886	0.61085	-1.56012	-1.6211	-0.521761	0.0288181	0.414376	0.681833	0.345789
Δ FMQ (1 atm, at REE T, Myers and Eugster, 1983)	-1.56135	-1.44242	-1.6281	-0.855556	-1.27393	-1.08838	-0.519372	-0.964909	-1.24925	-0.823757	-1.17533	-1.68533	-0.79636	-0.546782	-0.967029	-0.71351	-0.857386	-1.33072	-1.02527	-1.44813	-1.26302	-1.27519	-0.311796	-1.3276	-1.05518	-1.59761	0.647438	0.540111	-0.214672	0.55635	0.516441	-0.388413	1.18376	-0.996549	-1.05562	0.0464961	0.59919	0.986869	1.24827	0.912707
Δ FMQ (1 atm, at 1200C, Myers and Eugster, 1983)	-0.603425	-0.683444	-0.835438	-0.61523	-0.697296	-0.664361	-0.294451	-0.647874	-0.744629	-0.457849	-0.658378	-0.855309	0.065891	0.100672	-0.0674287	0.10815	-0.137761	-0.941095	-0.594757	-0.76888	-0.530619	-0.632593	0.019846	-0.802177	-0.604486	-0.938596	-0.0911007	-0.133453	0.0624447	0.100084	-0.000294599	-0.363177	0.201012	-0.591681	-0.896957	-0.181053	0.0482095	0.0791081	1.27832	0.876518
Δ FMQ (1 atm, at REE T, Frost, 1990)	-1.58773	-1.46347	-1.65006	-0.862727	-1.29011	-1.10047	-0.526131	-0.974134	-1.2635	-0.834291	-1.1899	-1.70829	-0.820182	-0.564853	-0.991851	-0.736245	-0.877389	-1.34189	-1.03753	-1.46705	-1.28336	-1.29313	-0.321412	-1.34241	-1.06799	-1.61599	0.666475	0.557409	-0.222828	0.567829	0.529539	-0.389825	1.20934	-1.00812	-1.0606	0.0518519	0.613205	1.01044	1.24673	0.91294
Δ FMQ (0.4GPa, at REE T, Frost, 1990)	-1.86912	-1.74845	-1.93443	-1.15704	-1.57837	-1.39147	-0.820718	-1.26706	-1.55305	-1.12634	-1.47924	-1.99199	-1.1033	-0.851836	-1.2743	-1.02009	-1.16307	-1.63352	-1.32842	-1.75346	-1.56882	-1.5802	-0.614079	-1.63159	-1.35851	-1.90277	0.354548	0.246651	-0.516476	0.260982	0.221604	-0.688006	0.893015	-1.29947	-1.35638	-0.250879	0.304654	0.695464	0.948636	0.613653
Δ FMQ (0.4GPa, at 1200C, Frost, 1990)	-0.902797	-0.982816	-1.13481	-0.914602	-0.996668	-0.963733	-0.593823	-0.947246	-1.044	-0.757221	-0.95775	-1.15468	-0.233481	-0.1987	-0.366801	-0.191222	-0.437133	-1.24047	-0.894129	-1.06825	-0.829991	-0.931965	-0.279526	-1.10155	-0.903858	-1.23797	-0.390473	-0.432825	-0.236927	-0.199289	-0.299667	-0.662549	-0.0983601	-0.891053	-1.19633	-0.480425	-0.251163	-0.220264	0.978952	0.577146
Δ FMQ (1 atm, at 1200C, Frost, 1990)	-0.624671	-0.65661	-0.8361	-0.615892	-0.697957	-0.665023	-0.295113	-0.648536	-0.745291	-0.458511	-0.65904	-0.855971	0.0652291	0.10001	-0.0680906	0.107488	-0.138423	-0.941757	-0.595419	-0.769542	-0.531281	-0.633255	0.0191841	-0.802839	-0.605148	-0.939258	-0.0917627	-0.134115	0.0617828	0.0994216	-0.000956513	-0.363839	0.20035	-0.592343	-0.897619	-0.181715	0.0475476	0.0784462	1.27766	0.875856
Plagioclase
SiO2	47.0769	46.3696	46.3696	48.1222	48.1222	48.1222	48.1222	48.1222	48.1222	47.1077	46.0057	46.0057	46.0057	46.0057	45.5894	46.41	45.82	46.2353	46.2353	45.6684	45.6684	45.747	45.747	47.4283	47.4283	47.4283	51.0355	51.0355	49.6128	49.6128	48.9957	48.1057	50.7638	47.4783	48.834	49.0907	50.77	52.67	48.52	48.52
TiO2	0.023284	0.0221455	0.0221455	0.0207143	0.0207143	0.0207143	0.0207143	0.0207143	0.0207143	0.0248275	0.0177	0.0177	0.0177	0.0177	0.0275	0.0163	0.0161	0.0502	0.0502	0.0224	0.0224	0.0364	0.0364									0.0271429	0.0515385	0.0216667	0.033	0.0378571	0.03	0.03	0.03	0.03
Al2O3	33.769	33.8086	33.8086	33.3969	33.3969	33.3969	33.3969	33.3969	33.3969	33.4054	34.2267	34.2267	34.2267	34.2267	34.125	34.0837	34.8617	34.1427	34.1427	34.2891	34.2891	34.4013	34.4013	33.8704	33.8704	33.8704	30.5295	30.5295	30.6005	30.6005	31.6314	33.0629	31.2723	33.51	32.763	32.4964	30.87	29.7	32.31	32.31
Cr2O3																																					0.04	0	0.01	0.01
FeO	0.37722	0.384218	0.384218	0.322733	0.322733	0.322733	0.322733	0.322733	0.322733	0.404499	0.3861	0.3861	0.3861	0.3861	0.2971	0.518	0.376	0.5192	0.5192	0.3568	0.3568	0.3886	0.3886	0.339646	0.339646	0.339646	0.604514	0.604514	0.96918	0.96918	0.654031	0.412857	0.423846	0.319167	0.375	0.423571	0.28	0.31	0.43	0.43
MgO	0.246252	0.222709	0.222709	0.223343	0.223343	0.223343	0.223343	0.223343	0.223343	0.206116	0.2269	0.2269	0.2269	0.2269	0.2006	0.2653	0.1918	0.361	0.361	0.1779	0.1779	0.2315	0.2315									0.171429	0.22	0.208333	0.208	0.185	0.18	0.19	0.2	0.2
MnO											0	0	0	0	0.0218	0.0219	0	0	0	0.0165	0.0165	0	0														0	0.02	0	0
CaO	17.1926	17.3518	17.3518	16.4842	16.4842	16.4842	16.4842	16.4842	16.4842	16.633	17.7525	17.7525	17.7525	17.7525	17.9681	17.436	18.1469	17.2394	17.2394	17.2947	17.2947	17.3652	17.3652	17.3998	17.3998	17.3998	14.1218	14.1218	15.0221	15.0221	15.7398	16.3743	14.26	16.8667	15.889	15.5357	14.27	13.29	16.55	16.55
Na2O	1.44959	1.51969	1.51969	1.82473	1.82473	1.82473	1.82473	1.82473	1.82473	1.62404	1.3392	1.3392	1.3392	1.3392	1.2142	1.4525	1.1377	1.6642	1.6642	1.3113	1.3113	1.6075	1.6075	1.49748	1.49748	1.49748	3.35853	3.35853	2.74382	2.74382	2.42062	2.07	3.14462	1.82417	2.332	2.44786	3.47	4.18	2.34	2.34
K2O	0.01076	0.0112091	0.0112091	0.026419	0.026419	0.026419	0.026419	0.026419	0.026419	0.020522	0.0122	0.0122	0.0122	0.0122	0.0049	0.0163	0	0.019	0.019	0.0165	0.0165	0.0294	0.0294	0.00595385	0.00595385	0.00595385	0.0180286	0.0180286	0.02944	0.02944	0.00762308	0.0328571	0.0430769	0.0125	0.013	0.03	0.02	0.03	0.02	0.02
NiO
P2O5															0.0256																						0.01	0.01	0.03	0.03
Total	100.146	99.6901	99.6901	100.421	100.421	100.421	100.421	100.421	100.421	99.4261	99.967	99.967	99.967	99.967	99.4742	100.22	100.55	100.231	100.231	99.1536	99.1536	99.8069	99.8069	100.542	100.542	100.542	99.6678	99.6678	98.9779	98.9779	99.4491	100.257	100.179	100.241	100.447	100.247	99.94	100.43	100.44	100.44
Glass
SiO2	50.5458	50.0231	50.0231	51.0571	51.0571	51.0571	51.0571	51.0571	51.0571	50.5349	51.491	51.491	51.491	50.7186	50.4867	49.9536	49.8097	50.3773	50.3773	50.3133	50.3133	50.7224	51.3321	49.585	49.585	49.585	50.7941	50.8098	50.3198	50.3198	50.1246	51.92	48.64	50.255	49.555	48.7033	51.81	52.82	50.54	50.72
TiO2	0.791533	0.8901	0.8901	0.77462	0.77462	0.77462	0.77462	0.77462	0.77462	0.956262	0.8631	0.8631	0.8631	0.9005	0.75	0.6468	0.9521	1.3557	1.3557	1.3824	1.3824	1.5599	0.554	0.642133	0.642133	0.642133	1.63278	1.61327	1.37655	1.37655	1.32841	1.065	1.61	0.873333	1.065	1.41	1.11	0.9	1.21	1.12
Al2O3	17.5866	17.3198	17.3198	17.1723	17.1723	17.1723	17.1723	17.1723	17.1723	16.3606	12.0435	12.0435	12.0435	15.326	15.6361	15.795	14.6619	15.0367	15.0367	16.1033	16.1033	15.0346	14.8437	17.1264	17.1264	17.1264	14.4629	14.5128	13.7203	13.7203	13.9359	16.52	15.84	17.0317	17.115	15.74	16.97	16.96	16.14	16.35
Cr2O3											0.2223	0.2223	0.2223	0.025	0.0724	0.0736	0.032	0.0583	0.0583	0	0	0.0802	0.0561	0.0695667	0.0695667	0.0695667	0.0458444	0.0483778	0.02335	0.02335	0.0406143						0.03	0.03	0.07	0.06
FeO	7.42472	7.84	7.84	7.78155	7.78155	7.78155	7.78155	7.78155	7.78155	7.89242	8.0097	8.0097	8.0097	8.9276	8.5342	9.8001	9.1593	8.5055	8.5055	8.7213	8.7213	8.5409	8.7541	7.54888	7.54888	7.54888	10.0253	10.0028	12.1054	12.1054	11.463	9.29	9.54	7.86167	8.31	10.0333	7.54	7.07	9.04	8.98
MgO	7.54391	7.40563	7.40563	8.54229	8.54229	8.54229	8.54229	8.54229	8.54229	8.9144	13.123	13.123	13.123	9.6854	9.5741	8.9371	10.2463	10.0834	10.0834	7.5724	7.5724	10.1739	10.1672	10.4758	10.4758	10.4758	7.37129	7.37447	6.62593	6.62593	7.7707	7.02	8.125	8.98167	9.165	7.22333	7.86	8	7.86	7.97
MnO				0.15364	0.15364	0.15364	0.15364	0.15364	0.15364		0.1513	0.1513	0.1513	0.1709	0.146	0.2341	0.1995	0.2002	0.2002	0.1676	0.1676	0.1517	0.1933	0.129492	0.129492	0.129492	0.187256	0.188289	0.20835	0.20835	0.203171						0.14	0.12	0.17	0.16
CaO	13.268	12.8667	12.8667	11.9634	11.9634	11.9634	11.9634	11.9634	11.9634	11.5214	14.1326	14.1326	14.1326	12.5047	12.46	13.3485	13.1832	12.1105	12.1105	12.6281	12.6281	11.9981	12.265	12.7507	12.7507	12.7507	11.1457	11.1503	11.1882	11.1882	11.7638	10.635	12.41	12.2417	12	10.82	9.99	9.29	11.5	11.34
Na2O	2.08338	2.39318	2.39318	2.1862	2.1862	2.1862	2.1862	2.1862	2.1862	1.54804	1.5163	1.5163	1.5163	2.2529	2.0435	2.1696	2.07	2.4879	2.4879	2.9359	2.9359	2.5865	2.4576	1.64001	1.64001	1.64001	2.83566	2.89622	2.16775	2.16775	2.06703	2.59	2.32	2.79167	2.58	3.08333	4.11	4.51	3.27	3.12
K2O	0.0474417	0.0640176	0.0640176	0.188593	0.188593	0.188593	0.188593	0.188593	0.188593	0.183949	0.0476	0.0476	0.0476	0.0582	0.0369	0.0581	0.089	0.075	0.075	0.1747	0.1747	0.091	0.1088	0.0184083	0.0184083	0.0184083	0.0882667	0.0732722	0.1093	0.1093	0.0549714	0.24	0.145	0.0733333	0.065	0.223333	0.3	0.21	0.09	0.09
NiO											0.0043	0.0043	0.0043	0.0105	0.0401	0	0.0248	0.018	0.018	0	0	0.0155	0.0267
P2O5											0.0759	0.0759	0.0759	0.0623	0.0722	0.0486	0.0839	0.1543	0.1543	0.1247	0.1247	0.1606	0.0348														0.14	0.1	0.12	0.11
Total	99.2914	98.8026	98.8026	99.8197	99.8197	99.8197	99.8197	99.8197	99.8197	97.912	101.681	101.681	101.681	100.643	99.8522	101.065	100.512	100.463	100.463	100.124	100.124	101.115	100.793	99.9864	99.9864	99.9864	98.589	98.6697	97.8449	97.8449	98.7522	99.28	98.63	100.11	99.855	97.2367	100	100.01	100.01	100.02
Glass
La	1.26809	0.83119	0.892628	2.78315	2.50948	2.45088	3.01523	2.71063	2.62092	2.7001	1.47784	1.47784	1.47784	1.09985	1.16567	0.755614	1.31352	2.53274	3.21456	2.34009	1.96124	2.40841	0.542027	0.59397	0.611091	0.577001	2.63023	2.57433	2.75237	2.67536	1.41165	4.25	4.325	1.46667	1.385	4.33667	6.15	4.26	2.51	2.96
Ce	4.45986	3.37485	3.55645	7.68489	6.85794	6.48283	8.17851	7.42926	7.04484	7.45058	5.40942	5.40942	5.40942	3.78752	3.97431	2.83932	4.49126	8.91989	10.6076	7.45498	7.11892	9.1857	2.32983	2.12358	2.17937	2.07216	9.07515	8.87479	7.83824	7.63921	5.27014	11.77	13.34	5.18667	5.375	11.5667	17.53	12.87	8.89	8.57
Pr	0.811525	0.667102	0.71452	1.25666	1.04878	0.996238	1.14573	1.16837	1.09549	1.14313				0.668162	0.716469	0.469441	0.860544	1.3816	1.76034	1.3277	1.25166	1.55855	0.401116	0.412217	0.426437	0.408128	1.6259	1.60252	1.29064	1.27949	1.02769	1.74	2.025	0.885	1.02	1.88333	2.44	1.93	1.43	1.49
Sr																																138	166.5	133.167	107	147.333	121	169	107	103
Nd	4.64397	4.30291	4.48808	6.57454	5.37181	5.18932	6.52398	6.14858	6.34097	5.86649	4.6651	4.6651	4.6651	4.35258	4.53586	2.55532	4.59068	8.77372	9.62583	8.13303	6.72097	7.28279	3.06828	2.58685	2.7127	2.55785	9.28884	8.99079	7.10006	6.98574	6.32795	10.2	11.625	5.275	5.575	10.5333	11.1	8.78	9	8.32
Hf																																					1.77	1.54	2.49	2.02
Zr																																60.265	95.925	37.6067	47.395	89.3967	56.11	108	78	82
Sm	1.76656	1.7343	1.90009	2.12618	1.56395	1.52025	2.01718	1.88641	1.51136	1.89406														1.20144	1.26546	1.17444	3.40486	3.26819	2.61218	2.59883	2.61819	3.015	3.45	1.93167	2.365	3.45	4.15	2.59	3.03	2.79
Eu	0.679498	0.761397	0.768847	0.853962	0.807252	0.729795	0.88912	0.816714	0.805998	0.870421	0.814621	0.814621	0.814621	0.735197	0.729646	0.755824	0.803907	1.10864	1.03323	0.998531	0.813675	0.912325	0.868474	0.523159	0.541972	0.515585	1.25734	1.23704	0.995772	0.943501	0.97948	1.235	1.405	0.82	0.91	1.35333	0.95	0.86	1.02	0.85
Gd	2.61803	2.79558	2.8803	2.71353	2.06818	1.78185	2.12709	2.55232	2.07257	2.37894														1.88959	2.00521	1.8722	4.66264	4.51714	3.70077	3.65633	3.80702	4.175	5.025	2.42167	2.805	4.52667	3.97	2.88	3.88	3.26
Tb	0.528348	0.484581	0.549625	0.448305	0.333532	0.295863	0.412177	0.414006	0.333186	0.39837														0.364264	0.386835	0.358696	0.828726	0.811598	0.727604	0.682028	0.712446						0.71	0.47	0.8	0.59
Dy	3.59305	3.38136	3.91803	3.10498	2.07373	2.09554	2.45457	2.58296	2.21533	2.82376														2.5922	2.77321	2.52043	5.64501	5.55352	4.77788	4.71407	4.99613	4.94	5.64	2.73	3.735	5.29	4.77	3.41	4.2	3.73
Y	20.7406	20.9414	23.5424	16.4894	12.1126	11.2223	13.5614	14.9551	12.5896	14.8284														14.9713	15.9058	14.6736	31.8558	31.1631	28.135	27.6231	29.009	26.06	28.98	14.875	18.675	26.6867	29.54	20.37	29.33	27.53
Ho																																					0.85	0.66	0.86	0.82
Er	2.29412	2.13452	2.48347	1.79167	1.21617	1.2612	1.6635	1.70988	1.31355	1.66607														1.71404	1.79101	1.65678	3.56391	3.44881	3.22865	3.15117	3.30551	2.875	3.18	1.81	2.34	3.15667	2.86	2.08	2.78	2.52
Yb	2.44085	2.39756	2.60578	1.87955	1.149	1.0383	1.44479	1.52414	1.37844	1.49256														1.67861	1.78975	1.64267	3.41472	3.34711	3.19542	3.18028	3.3027	2.71	3.29	1.645	2.08	3.06	3.01	1.54	2.59	2.73
Plagioclase
La	0.0777103	0.0469605	0.0510777	0.166547	0.169169	0.158957	0.165719	0.16752	0.169511	0.160873	0.0737136	0.0787518	0.0750298	0.0522819	0.0487125	0.0275936	0.0482139	0.113231	0.149398	0.0855785	0.0959598	0.16183	0.014262	0.036455	0.0286949	0.0319059	0.158832	0.145167	0.232131	0.111108	0.0694875	0.18	0.184615	0.0841667	0.094	0.252143	0.4	0.3	0.1	0.1
Ce	0.241524	0.160766	0.19054	0.361238	0.379822	0.368325	0.363785	0.377541	0.37398	0.323653	0.120871	0.127926	0.225088	0.112152	0.162526	0.13829	0.134294	0.450203	0.344702	0.344474	0.356207	0.401579	0.0929744	0.108476	0.0855256	0.0968289	0.403922	0.353091	0.369726	0.277167	0.16838	0.444286	0.445385	0.2275	0.282	0.547857	0.7	0.5	0.3	0.3
Pr	0.0482406	0.0291237	0.0289747	0.0506291	0.0570405	0.0455905	0.0511764	0.0471182	0.0483853	0.0429011	0.0290274		0.0557117			0.0357463	0.0286258	0.0386028	0.0710159	0.0526026	0.0468156	0.0604891		0.0177928	0.013124	0.0168156	0.0698389	0.0569969	0.065425	0.0458194	0.0241985	0.0571429	0.0507692	0.0325	0.042	0.0721429
Sr											129.239	127.879	130.194	123.814	109.524	111.367	110.517	205.445	207.268	201.737	202.627	226.19	144.278									246.714	248.538	196.083	203.9	259.929	373	344	167	167
Nd	0.209607	0.145994	0.159566	0.23156	0.211994	0.205905	0.207738	0.247125	0.229112	0.20321		0.20364						0.189445	0.24072	0.258897		0.228056		0.0842904	0.0734081	0.0914113	0.291718	0.344982	0.399189	0.192939	0.149506	0.301429	0.296154	0.201667	0.252	0.319286
Hf
Zr											0.142811					0.106048
Sm	0.0728028	0.0759834	0.0541475	0.0519804	0.0412896	0.0536372	0.0590187	0.0460259	0.0429031	0.0466916														0.0265915	0.0258437	0.0361343	0.0779364	0.10229	0.118988	0.0545214		0.0775	0.07	0.05	0.0785714	0.0723077
Eu	0.153523	0.17498	0.189529	0.196499	0.196776	0.17349	0.176393	0.191512	0.199617	0.182538	0.178347	0.197564	0.130021	0.113473	0.121319	0.121184	0.135641	0.287116	0.228488	0.233267	0.171095	0.205115	0.14163	0.12557	0.118435	0.132356	0.276723	0.27863	0.197605	0.172701	0.1772	0.257143	0.256923	0.185833	0.254	0.272857	0.2	0.2	0.1	0.1
Gd	0.0747785	0.0504702	0.064928	0.0419637	0.0577462	0.0360885	0.0544467	0.0505115	0.0539245	0.0433881														0.0330902	0.02756	0.037266	0.0557895	0.0839199	0.120345	0.0492327
Tb	0.0119153	0.00771299	0.0115422	0.0071204	0.00769559	0.00642153	0.00526653	0.00808486	0.00628949	0.00696815														0.00434953	0.00502377	0.00523021	0.00881704	0.0100095	0.0390811	0.00547671
Dy	0.0558553	0.0506077	0.0420632	0.0237645	0.0342775	0.0190594	0.017115	0.0323929	0.0360224	0.0299497														0.0273048	0.0260168	0.0289416	0.057079	0.0585438	0.101399	0.0437418
Y	0.356427	0.208837	0.250632	0.148935	0.154061	0.122683	0.119765	0.142405	0.199905	0.153484	0.130047	0.146921	0.164563	0.150472	0.166785	0.0598425	0.0953904	0.22857	0.108321	0.210948	0.193334	0.191684	0.152954	0.130674	0.117342	0.151954	0.235007	0.236269	0.607334	0.206476	0.129307	0.167143	0.137692	0.1275	0.176	0.162143
Ho
Er	0.0338274	0.00995949	0.00811076	0.0136686	0.0134961	0.0110524	0.00854268	0.013285	0.0210435	0.00973062														0.00980117	0.0127962	0.0126876	0.0237385	0.0221451	0.0943765	0.0118368
Yb	0.0308543	0.00957544	0.0268298	0.0115486	0.0032241	0.00777336	0.01018	0.0125945	0.00922998	0.00738226														0.00583402	0.00829043	0.0112562	0.0230562	0.0229132	0.107955	0.026239
Ca,Na,K	0.974539	0.995111	0.995111	0.968648	0.968648	0.968648	0.968648	0.968648	0.968648	0.968901	0.997294	0.997294	0.997294	0.997294	1.00173	0.989104	0.992855	0.998863	0.998863	0.978959	0.978959	1.00498	1.00498	0.984668	0.984668	0.984668	0.990728	0.990728	0.992574	0.992574	0.993465	0.988115	0.974531	0.990501	0.98259	0.977677	1.0054	1.01288	1.01948	1.01948
Al,Si	3.98506	3.9807	3.9807	3.99084	3.99084	3.99084	3.99084	3.99084	3.99084	3.99062	3.98051	3.98051	3.98051	3.98051	3.97719	3.97961	3.98561	3.97644	3.97644	3.99496	3.99496	3.98532	3.98532	3.99033	3.99033	3.99033	3.97912	3.97912	3.96409	3.96409	3.97414	3.9833	3.98439	3.98371	3.98496	3.98688	3.97511	3.96753	3.95994	3.95994
XAn	0.867064	0.862625	0.862625	0.831795	0.831795	0.831795	0.831795	0.831795	0.831795	0.848786	0.879255	0.879255	0.879255	0.879255	0.890784	0.868162	0.898111	0.850342	0.850342	0.878473	0.878473	0.855046	0.855046	0.864944	0.864944	0.864944	0.698382	0.698382	0.75027	0.75027	0.781941	0.812249	0.71294	0.835708	0.78954	0.776747	0.693628	0.636199	0.79536	0.79536
Element	Precicted partition coefficients
3+ Cations
La	0.0619184	0.0453759	0.0468806	0.0432106	0.0598448	0.0516227	0.0425708	0.0465425	0.0558137	0.0424084	0.0304151	0.0411863	0.0424918	0.0345122	0.0382509	0.0480896	0.0323208	0.0343664	0.0357542	0.0414186	0.0436062	0.0402173	0.0297607	0.0384085	0.0357273	0.0437128	0.0404227	0.0430477	0.0730253	0.0358963	0.0262932	0.0360083	0.0312585	0.0420633	0.0509912	0.0399539	0.0466062	0.0476455	0.0337679	0.0316699
Ce	0.0582311	0.0426404	0.0440602	0.040523	0.0561968	0.0484469	0.0399206	0.0436609	0.0523966	0.0397903	0.0285544	0.0387142	0.0399464	0.0324174	0.0359648	0.0452017	0.0303676	0.0322478	0.0335554	0.0389095	0.0409731	0.0377755	0.0279196	0.03606	0.0335328	0.0410614	0.0377631	0.0402257	0.0684933	0.0335717	0.0245846	0.0337402	0.0291738	0.0394726	0.0478044	0.0374001	0.0435718	0.0444811	0.0316415	0.0296679
Pr	0.0527998	0.0386151	0.0399093	0.0365786	0.0508337	0.0437815	0.0360313	0.03943	0.0473748	0.0359455	0.0258196	0.0350751	0.0361988	0.0293367	0.0325984	0.0409506	0.0274941	0.0291361	0.0303253	0.0352188	0.037099	0.0341845	0.0252164	0.0326081	0.0303087	0.0371619	0.033879	0.036103	0.0618406	0.030172	0.0220867	0.030415	0.0261332	0.0356672	0.0431291	0.0336609	0.0391362	0.0398638	0.028524	0.0267337
Nd	0.0462101	0.0337385	0.0348793	0.0318182	0.044345	0.0381434	0.031338	0.0343209	0.0413023	0.031301	0.0225124	0.0306642	0.0316553	0.0256075	0.0285158	0.0357982	0.0240139	0.0253765	0.0264215	0.0307502	0.0324066	0.0298378	0.0219518	0.0284335	0.0264116	0.0324412	0.029225	0.0311607	0.0538094	0.0260899	0.0190886	0.0264082	0.0224964	0.0310689	0.0374901	0.0291636	0.033814	0.0343381	0.0247674	0.0231998
Sm	0.0336174	0.0244452	0.0252891	0.0228118	0.0320112	0.027449	0.0224605	0.0246446	0.0297711	0.0224984	0.0162313	0.0222498	0.0229841	0.0185118	0.0207203	0.0259707	0.0173853	0.0182489	0.0190162	0.0222439	0.0234675	0.0215679	0.0157675	0.0205038	0.0190168	0.0234575	0.0205394	0.0219289	0.0386071	0.0184417	0.0134763	0.0188505	0.0157322	0.0223494	0.0268336	0.0207105	0.0238555	0.02405	0.017681	0.0165396
Gd	0.0235173	0.0170233	0.0176245	0.0156987	0.0221994	0.0189693	0.0154515	0.0169897	0.020612	0.0155275	0.0112409	0.0155196	0.0160436	0.0128586	0.0144758	0.0181115	0.012096	0.0126014	0.0131436	0.0154621	0.0163325	0.0149796	0.0108735	0.0142025	0.0131501	0.0162982	0.0138222	0.0147791	0.026591	0.0124908	0.00911503	0.0129089	0.0105281	0.0154383	0.0184319	0.014101	0.0161227	0.0161221	0.0121094	0.0113105
Tb	0.0191444	0.0138217	0.0143162	0.0126595	0.0179811	0.015334	0.0124576	0.0137144	0.0166795	0.0125422	0.00909775	0.0126126	0.0130439	0.0104249	0.0117751	0.0147174	0.009816	0.0101819	0.0106256	0.012541	0.0132562	0.0121438	0.00877901	0.0114961	0.0106337	0.0132156	0.0110036	0.0117755	0.0214535	0.00998076	0.00727756	0.0103804	0.00835442	0.0124765	0.0148477	0.0113013	0.0128668	0.0128061	0.0097381	0.00908775
Dy	0.0153161	0.0110264	0.0114264	0.0100248	0.0143074	0.0121746	0.00986278	0.0108721	0.0132581	0.0099497	0.00723282	0.0100721	0.0104213	0.00830338	0.00941256	0.0117515	0.00782644	0.00808002	0.00843707	0.00999336	0.0105713	0.00967178	0.00696099	0.00914061	0.00844593	0.0105278	0.0085927	0.00920398	0.0169976	0.00782539	0.00570104	0.00819487	0.00650124	0.00990316	0.0117439	0.00888976	0.0100745	0.00997609	0.0076883	0.00716807
Y	0.0132393	0.00951362	0.00986182	0.0086077	0.0123235	0.0104715	0.00846737	0.00934187	0.011412	0.00855322	0.00622643	0.00869596	0.00900018	0.00715673	0.00813182	0.0101451	0.00675019	0.00694749	0.00725727	0.00861587	0.00911864	0.00833578	0.00598208	0.00786938	0.00726626	0.00907498	0.00731104	0.00783589	0.0145998	0.00667572	0.00486072	0.00702236	0.00551896	0.0085163	0.0100761	0.0075999	0.00858685	0.00847471	0.00658857	0.00613896
Ho	0.01228	0.00881583	0.00913997	0.00795648	0.0114096	0.00968782	0.00782618	0.00863829	0.010562	0.0079109	0.00576303	0.00806089	0.00834419	0.00662825	0.00754048	0.00940385	0.0062539	0.00642649	0.00671435	0.00798087	0.00844873	0.00772005	0.00553193	0.007284	0.00672332	0.00840532	0.00672616	0.00721128	0.0134976	0.00615002	0.00447665	0.00648436	0.00507149	0.00787823	0.00931013	0.00700913	0.00790705	0.0077904	0.00608394	0.00566697
Er	0.00990607	0.00709219	0.00735636	0.0063554	0.00915586	0.0077579	0.00625001	0.00690729	0.00846735	0.00632991	0.00462087	0.00649119	0.0067223	0.00532415	0.00607792	0.00757176	0.00502844	0.00514383	0.00537726	0.00641345	0.00679439	0.00620073	0.00442429	0.00584108	0.00538594	0.00675266	0.00530089	0.00568829	0.010787	0.00486566	0.00353882	0.00516424	0.00398346	0.00630714	0.00742832	0.00556281	0.00624763	0.00612536	0.00484566	0.00450944
Tm	0.00806806	0.00576121	0.00597844	0.00512767	0.00741981	0.00627434	0.00504161	0.00557856	0.00685537	0.00511552	0.00374177	0.00527792	0.00546814	0.00431865	0.00494641	0.00615584	0.00408265	0.00415829	0.00434933	0.0052044	0.00551737	0.00502936	0.00357389	0.00473037	0.0043575	0.0054782	0.00422226	0.0045347	0.00870735	0.00388998	0.00282695	0.00415486	0.00316275	0.00509973	0.0059869	0.00446071	0.00498862	0.00486814	0.0038988	0.00362513
Yb	0.00665454	0.00474022	0.004921	0.00419208	0.00609119	0.00514116	0.00412094	0.00456501	0.00562283	0.00418863	0.0030695	0.00434638	0.00450481	0.00354843	0.00407687	0.00506883	0.0033575	0.00340583	0.0035641	0.00427788	0.00453811	0.00413214	0.00292509	0.00388088	0.00357168	0.00450182	0.0034105	0.0036658	0.00712185	0.00315305	0.0022897	0.00338779	0.00254701	0.0041777	0.00488962	0.00362586	0.00403884	0.00392402	0.00317918	0.00295362
Lu	0.00557305	0.00396089	0.00411352	0.00348233	0.00507924	0.00427963	0.00342264	0.00379542	0.00468486	0.00348442	0.00255782	0.00363473	0.00376861	0.00296129	0.00341205	0.00423849	0.00280426	0.00283399	0.00296706	0.00357134	0.00379087	0.00344823	0.00243237	0.00323426	0.00297406	0.00375743	0.00280179	0.00301375	0.00591853	0.0025986	0.00188577	0.00280735	0.00208663	0.00347687	0.00405801	0.00299603	0.00332505	0.00321748	0.00263463	0.00244586
2+ Cations
Mg	0.0413779	0.0396368	0.0399138	0.035412	0.0379791	0.0367918	0.0352987	0.0359818	0.0374142	0.0364588	0.0378964	0.0404173	0.0406862	0.0389275	0.0411573	0.0402251	0.0397988	0.0366137	0.0369254	0.0392065	0.0396373	0.0386212	0.0362124	0.037805	0.0372262	0.0388623	0.0295229	0.0299392	0.0359176	0.0307287	0.0301727	0.033784	0.027747	0.0366424	0.0347586	0.0320736	0.0308979	0.0298855	0.0338337	0.0333648
Ca	1.29821	1.30338	1.30277	1.32023	1.31439	1.31704	1.3205	1.31889	1.31564	1.31283	1.3049	1.29902	1.29842	1.30245	1.29655	1.30081	1.29959	1.31328	1.31256	1.30163	1.30063	1.3075	1.31308	1.3069	1.30827	1.30445	1.44344	1.4426	1.37356	1.38426	1.36156	1.33351	1.42256	1.3176	1.34415	1.35727	1.45283	1.55147	1.34711	1.34816
Sr	1.42864	1.44603	1.44503	1.50711	1.49636	1.50123	1.5076	1.50465	1.49866	1.4737	1.42684	1.41794	1.41703	1.42312	1.40025	1.43343	1.39381	1.47841	1.47715	1.4196	1.4181	1.46289	1.47236	1.4473	1.44951	1.44337	1.9043	1.90121	1.70016	1.72991	1.65318	1.55885	1.8465	1.50299	1.60386	1.64312	1.92753	2.19162	1.61183	1.61425
Eu 2+	1.51046	1.52894	1.5277	1.5927	1.57955	1.5855	1.5933	1.58969	1.58235	1.55902	1.5122	1.50107	1.49993	1.50755	1.48338	1.51619	1.47861	1.56344	1.56188	1.50388	1.502	1.54629	1.55798	1.53202	1.53477	1.52713	1.99329	1.98972	1.78285	1.81792	1.74245	1.64518	1.93773	1.58737	1.6885	1.73025	2.01495	2.28075	1.69736	1.70026
Eu 3+	0.0283771	0.0205903	0.0213088	0.0191067	0.0269098	0.0230366	0.0188094	0.020659	0.0250072	0.0188699	0.0136358	0.0187555	0.0193812	0.0155737	0.0174794	0.02189	0.0146374	0.0153097	0.0159604	0.0187199	0.019761	0.0181437	0.0132196	0.0172267	0.0159645	0.0197369	0.0170219	0.0181861	0.0323495	0.0153302	0.0111952	0.015752	0.0130034	0.0187528	0.0224554	0.017259	0.0198103	0.0198947	0.0147755	0.0138118
3+ cations
ln(D0)	-2.75791	-3.06844	-3.03587	-3.11654	-2.79139	-2.93894	-3.13143	-3.04237	-2.86101	-3.13547	-3.46811	-3.16542	-3.13427	-3.34194	-3.23947	-3.01045	-3.40765	-3.34577	-3.30625	-3.15957	-3.10818	-3.18895	-3.48958	-3.23478	-3.30703	-3.10563	-3.18173	-3.11891	-2.59187	-3.30092	-3.61215	-3.29854	-3.43845	-3.1437	-2.95085	-3.19418	-3.03967	-3.01707	-3.36279	-3.42683
r0 (Å)	1.179	1.179	1.179	1.179	1.179	1.179	1.179	1.179	1.179	1.179	1.179	1.179	1.179	1.179	1.179	1.179	1.179	1.179	1.179	1.179	1.179	1.179	1.179	1.179	1.179	1.179	1.179	1.179	1.179	1.179	1.179	1.179	1.179	1.179	1.179	1.179	1.179	1.179	1.179	1.179
E (GPa)	196	196	196	196	196	196	196	196	196	196	196	196	196	196	196	196	196	196	196	196	196	196	196	196	196	196	196	196	196	196	196	196	196	196	196	196	196	196	196	196
2+ cations
ln(D0)	0.540339	0.551219	0.55014	0.585847	0.575078	0.579965	0.58634	0.58339	0.577384	0.570031	0.548979	0.538955	0.537923	0.544801	0.530938	0.545025	0.532704	0.571426	0.570117	0.542812	0.541111	0.560232	0.570188	0.55651	0.558903	0.552233	0.766847	0.764766	0.667209	0.69069	0.659531	0.611045	0.746465	0.581047	0.627668	0.65062	0.773983	0.881827	0.633189	0.63531
r0 (Å)	1.19867	1.1992	1.1992	1.2011	1.2011	1.2011	1.2011	1.2011	1.2011	1.1999	1.19798	1.19798	1.19798	1.19798	1.19718	1.19871	1.19659	1.20013	1.20013	1.19785	1.19785	1.1998	1.1998	1.19895	1.19895	1.19895	1.21133	1.21133	1.20746	1.20746	1.20521	1.20277	1.20979	1.20115	1.20445	1.20524	1.21201	1.21651	1.20456	1.20456
E (GPa)	135.248	134.988	134.988	134.062	134.062	134.062	134.062	134.062	134.062	134.65	135.585	135.585	135.585	135.585	135.972	135.229	136.262	134.538	134.538	135.647	135.647	134.699	134.699	135.112	135.112	135.112	129.081	129.081	130.967	130.967	132.061	133.251	129.83	134.04	132.431	132.049	128.749	126.561	132.38	132.38
Si	0.783514	0.771743	0.771743	0.800911	0.800911	0.800911	0.800911	0.800911	0.800911	0.784026	0.765686	0.765686	0.765686	0.765686	0.758757	0.772415	0.762595	0.769507	0.769507	0.760072	0.760072	0.76138	0.76138	0.789363	0.789363	0.789363	0.849398	0.849398	0.825721	0.825721	0.815449	0.800637	0.844877	0.790195	0.812758	0.817031	0.844979	0.876602	0.807532	0.807532
Ti	0.000291539	0.000277283	0.000277283	0.000259364	0.000259364	0.000259364	0.000259364	0.000259364	0.000259364	0.000310865	0.000221622	0.000221622	0.000221622	0.000221622	0.000344328	0.000204092	0.000201588	0.000628554	0.000628554	0.00028047	0.00028047	0.000455765	0.000455765	0	0	0	0	0	0	0	0	0.000339856	0.000645313	0.000271288	0.000413193	0.000474009	0.00037563	0.00037563	0.00037563	0.00037563
Al	0.662388	0.663166	0.663166	0.65509	0.65509	0.65509	0.65509	0.65509	0.65509	0.655257	0.671367	0.671367	0.671367	0.671367	0.669372	0.668562	0.683822	0.669719	0.669719	0.672591	0.672591	0.674791	0.674791	0.664378	0.664378	0.664378	0.598845	0.598845	0.600238	0.600238	0.62046	0.648538	0.613415	0.657308	0.642656	0.637427	0.605524	0.582574	0.63377	0.63377
Cr	0	0	0	0	0	0	0	0	0	0	0	0	0	0	0	0	0	0	0	0	0	0	0	0	0	0	0	0	0	0	0	0	0	0	0	0	0.000526349	0	0.000131587	0.000131587
Fe	0.00525051	0.00534792	0.00534792	0.00449212	0.00449212	0.00449212	0.00449212	0.00449212	0.00449212	0.00563021	0.00537411	0.00537411	0.00537411	0.00537411	0.00413533	0.00721003	0.00523353	0.00722673	0.00722673	0.00496629	0.00496629	0.00540891	0.00540891	0.00472752	0.00472752	0.00472752	0.00841422	0.00841422	0.01349	0.01349	0.00910343	0.00574655	0.0058995	0.00444247	0.00521961	0.00589568	0.00389731	0.00431488	0.00598516	0.00598516
Mg	0.0061098	0.00552568	0.00552568	0.0055414	0.0055414	0.0055414	0.0055414	0.0055414	0.0055414	0.00511399	0.00562966	0.00562966	0.00562966	0.00562966	0.00497712	0.00658241	0.00475879	0.00895684	0.00895684	0.00441391	0.00441391	0.00574379	0.00574379	0	0	0	0	0	0	0	0	0.00425335	0.00545846	0.005169	0.00516073	0.00459007	0.00446601	0.00471413	0.00496224	0.00496224
Mn	0	0	0	0	0	0	0	0	0	0	0	0	0	0	0.000307313	0.000308723	0	0	0	0.000232599	0.000232599	0	0	0	0	0	0	0	0	0	0	0	0	0	0	0	0	0.000281939	0	0
Ca	0.306587	0.309427	0.309427	0.293954	0.293954	0.293954	0.293954	0.293954	0.293954	0.296608	0.316571	0.316571	0.316571	0.316571	0.320416	0.310927	0.323605	0.307422	0.307422	0.308408	0.308408	0.309665	0.309665	0.310282	0.310282	0.310282	0.251827	0.251827	0.267882	0.267882	0.28068	0.291994	0.254291	0.300775	0.283341	0.277041	0.25447	0.236994	0.295128	0.295128
Na	0.0467768	0.0490388	0.0490388	0.0588824	0.0588824	0.0588824	0.0588824	0.0588824	0.0588824	0.0524061	0.0432147	0.0432147	0.0432147	0.0432147	0.0391811	0.0468708	0.0367125	0.0537021	0.0537021	0.0423144	0.0423144	0.0518725	0.0518725	0.0483221	0.0483221	0.0483221	0.108376	0.108376	0.0885404	0.0885404	0.0781109	0.0667969	0.101474	0.0588641	0.0752514	0.07899	0.111974	0.134885	0.0755095	0.0755095
K	0.00022846	0.000237995	0.000237995	0.000560938	0.000560938	0.000560938	0.000560938	0.000560938	0.000560938	0.000435729	0.000259034	0.000259034	0.000259034	0.000259034	0.000104038	0.000346087	0	0.000403414	0.000403414	0.000350333	0.000350333	0.00062423	0.00062423	0.000126414	0.000126414	0.000126414	0.000382788	0.000382788	0.00062508	0.00062508	0.000161856	0.000697634	0.000914623	0.000265404	0.00027602	0.00063697	0.000424646	0.00063697	0.000424646	0.000424646
Ni	0	0	0	0	0	0	0	0	0	0	0	0	0	0	0	0	0	0	0	0	0	0	0	0	0	0	0	0	0	0	0	0	0	0	0	0	0	0	0	0
P	0	0	0	0	0	0	0	0	0	0	0	0	0	0	0.000360704	0	0	0	0	0	0	0	0	0	0	0	0	0	0	0	0	0	0	0	0	0	0.0001409	0.0001409	0.0004227	0.0004227
SiO2	1.56703	1.54349	1.54349	1.60182	1.60182	1.60182	1.60182	1.60182	1.60182	1.56805	1.53137	1.53137	1.53137	1.53137	1.51751	1.54483	1.52519	1.53901	1.53901	1.52014	1.52014	1.52276	1.52276	1.57873	1.57873	1.57873	1.6988	1.6988	1.65144	1.65144	1.6309	1.60127	1.68975	1.58039	1.62552	1.63406	1.68996	1.7532	1.61506	1.61506
TiO2	0.000583078	0.000554567	0.000554567	0.000518727	0.000518727	0.000518727	0.000518727	0.000518727	0.000518727	0.00062173	0.000443244	0.000443244	0.000443244	0.000443244	0.000688655	0.000408185	0.000403176	0.00125711	0.00125711	0.000560941	0.000560941	0.000911529	0.000911529	0	0	0	0	0	0	0	0	0.000679712	0.00129063	0.000542577	0.000826386	0.000948019	0.00075126	0.00075126	0.00075126	0.00075126
Al2O3	0.993583	0.994748	0.994748	0.982635	0.982635	0.982635	0.982635	0.982635	0.982635	0.982885	1.00705	1.00705	1.00705	1.00705	1.00406	1.00284	1.02573	1.00458	1.00458	1.00889	1.00889	1.01219	1.01219	0.996567	0.996567	0.996567	0.898267	0.898267	0.900357	0.900357	0.93069	0.972806	0.920123	0.985963	0.963984	0.95614	0.908286	0.873861	0.950655	0.950655
Cr2O3	0	0	0	0	0	0	0	0	0	0	0	0	0	0	0	0	0	0	0	0	0	0	0	0	0	0	0	0	0	0	0	0	0	0	0	0	0.000789524	0	0.000197381	0.000197381
FeO	0.00525051	0.00534792	0.00534792	0.00449212	0.00449212	0.00449212	0.00449212	0.00449212	0.00449212	0.00563021	0.00537411	0.00537411	0.00537411	0.00537411	0.00413533	0.00721003	0.00523353	0.00722673	0.00722673	0.00496629	0.00496629	0.00540891	0.00540891	0.00472752	0.00472752	0.00472752	0.00841422	0.00841422	0.01349	0.01349	0.00910343	0.00574655	0.0058995	0.00444247	0.00521961	0.00589568	0.00389731	0.00431488	0.00598516	0.00598516
MgO	0.0061098	0.00552568	0.00552568	0.0055414	0.0055414	0.0055414	0.0055414	0.0055414	0.0055414	0.00511399	0.00562966	0.00562966	0.00562966	0.00562966	0.00497712	0.00658241	0.00475879	0.00895684	0.00895684	0.00441391	0.00441391	0.00574379	0.00574379	0	0	0	0	0	0	0	0	0.00425335	0.00545846	0.005169	0.00516073	0.00459007	0.00446601	0.00471413	0.00496224	0.00496224
MnO	0	0	0	0	0	0	0	0	0	0	0	0	0	0	0.000307313	0.000308723	0	0	0	0.000232599	0.000232599	0	0	0	0	0	0	0	0	0	0	0	0	0	0	0	0	0.000281939	0	0
CaO	0.306587	0.309427	0.309427	0.293954	0.293954	0.293954	0.293954	0.293954	0.293954	0.296608	0.316571	0.316571	0.316571	0.316571	0.320416	0.310927	0.323605	0.307422	0.307422	0.308408	0.308408	0.309665	0.309665	0.310282	0.310282	0.310282	0.251827	0.251827	0.267882	0.267882	0.28068	0.291994	0.254291	0.300775	0.283341	0.277041	0.25447	0.236994	0.295128	0.295128
Na2O	0.0233884	0.0245194	0.0245194	0.0294412	0.0294412	0.0294412	0.0294412	0.0294412	0.0294412	0.0262031	0.0216073	0.0216073	0.0216073	0.0216073	0.0195905	0.0234354	0.0183562	0.0268511	0.0268511	0.0211572	0.0211572	0.0259362	0.0259362	0.0241611	0.0241611	0.0241611	0.0541882	0.0541882	0.0442702	0.0442702	0.0390554	0.0333984	0.0507368	0.029432	0.0376257	0.039495	0.0559868	0.0674423	0.0377548	0.0377548
K2O	0.00011423	0.000118998	0.000118998	0.000280469	0.000280469	0.000280469	0.000280469	0.000280469	0.000280469	0.000217865	0.000129517	0.000129517	0.000129517	0.000129517	5.20192e-05	0.000173043	0	0.000201707	0.000201707	0.000175167	0.000175167	0.000312115	0.000312115	6.3207e-05	6.3207e-05	6.3207e-05	0.000191394	0.000191394	0.00031254	0.00031254	8.09278e-05	0.000348817	0.000457312	0.000132702	0.00013801	0.000318485	0.000212323	0.000318485	0.000212323	0.000212323
NiO	0	0	0	0	0	0	0	0	0	0	0	0	0	0	0	0	0	0	0	0	0	0	0	0	0	0	0	0	0	0	0	0	0	0	0	0	0	0	0	0
P2O5	0	0	0	0	0	0	0	0	0	0	0	0	0	0	0.000901761	0	0	0	0	0	0	0	0	0	0	0	0	0	0	0	0	0	0	0	0	0	0.00035225	0.00035225	0.00105675	0.00105675
Si	2.15945	2.14096	2.14096	2.19527	2.19527	2.19527	2.19527	2.19527	2.19527	2.17383	2.12088	2.12088	2.12088	2.12088	2.11306	2.13321	2.10133	2.12607	2.12607	2.11945	2.11945	2.1128	2.1128	2.1667	2.1667	2.1667	2.33376	2.33376	2.29546	2.29546	2.2569	2.20068	2.3084	2.17471	2.22535	2.2396	2.31567	2.3835	2.21867	2.21867
Ti	0.000803513	0.000769236	0.000769236	0.000710906	0.000710906	0.000710906	0.000710906	0.000710906	0.000710906	0.000861918	0.000613873	0.000613873	0.000613873	0.000613873	0.000958916	0.000563651	0.000555477	0.00173663	0.00173663	0.000782087	0.000782087	0.00126473	0.00126473	0	0	0	0	0	0	0	0	0.000934151	0.00176314	0.000746619	0.00113133	0.00129933	0.00102942	0.00102135	0.00103203	0.00103203
Al	1.82561	1.83975	1.83975	1.79557	1.79557	1.79557	1.79557	1.79557	1.79557	1.81679	1.85963	1.85963	1.85963	1.85963	1.86413	1.8464	1.88428	1.85037	1.85037	1.87551	1.87551	1.87252	1.87252	1.82363	1.82363	1.82363	1.64536	1.64536	1.66863	1.66863	1.71723	1.78261	1.67599	1.80899	1.75961	1.74728	1.65944	1.58403	1.74127	1.74127
Cr	0	0	0	0	0	0	0	0	0	0	0	0	0	0	0	0	0	0	0	0	0	0	0	0	0	0	0	0	0	0	0	0	0	0	0	0	0.00144246	0	0.000361532	0.000361532
Fe	0.014471	0.0148361	0.0148361	0.0123127	0.0123127	0.0123127	0.0123127	0.0123127	0.0123127	0.0156106	0.0148858	0.0148858	0.0148858	0.0148858	0.0115164	0.0199123	0.014421	0.0199667	0.0199667	0.0138484	0.0138484	0.0150095	0.0150095	0.0129764	0.0129764	0.0129764	0.0231185	0.0231185	0.0375014	0.0375014	0.0251954	0.0157953	0.0161188	0.0122262	0.0142914	0.0161609	0.0106806	0.0117323	0.0164441	0.0164441
Mg	0.0168393	0.0153293	0.0153293	0.0151888	0.0151888	0.0151888	0.0151888	0.0151888	0.0151888	0.0141793	0.0155937	0.0155937	0.0155937	0.0155937	0.0138608	0.0181789	0.0131129	0.0247469	0.0247469	0.0123081	0.0123081	0.0159388	0.0159388	0	0	0	0	0	0	0	0	0.011691	0.0149138	0.0142257	0.0141302	0.012582	0.0122391	0.0128178	0.0136336	0.0136336
Mn	0	0	0	0	0	0	0	0	0	0	0	0	0	0	0.000855834	0.000852614	0	0	0	0.000648599	0.000648599	0	0	0	0	0	0	0	0	0	0	0	0	0	0	0	0	0.000766597	0	0
Ca	0.844988	0.858408	0.858408	0.805716	0.805716	0.805716	0.805716	0.805716	0.805716	0.822389	0.876875	0.876875	0.876875	0.876875	0.892325	0.858703	0.891694	0.849375	0.849375	0.859989	0.859989	0.859307	0.859307	0.851683	0.851683	0.851683	0.691907	0.691907	0.744698	0.744698	0.776831	0.802595	0.694783	0.827769	0.775794	0.759408	0.697376	0.644392	0.810856	0.810856
Na	0.128922	0.136043	0.136043	0.161394	0.161394	0.161394	0.161394	0.161394	0.161394	0.145303	0.119701	0.119701	0.119701	0.119701	0.109115	0.129445	0.101161	0.148374	0.148374	0.117993	0.117993	0.143944	0.143944	0.132638	0.132638	0.132638	0.29777	0.29777	0.246138	0.246138	0.216186	0.183602	0.277249	0.162001	0.20604	0.216523	0.306864	0.366754	0.20746	0.20746
K	0.00062966	0.000660243	0.000660243	0.00153751	0.00153751	0.00153751	0.00153751	0.00153751	0.00153751	0.00120812	0.000717503	0.000717503	0.000717503	0.000717503	0.000289736	0.000955804	0	0.00111459	0.00111459	0.000976898	0.000976898	0.00173221	0.00173221	0.00034699	0.00034699	0.00034699	0.00105173	0.00105173	0.00173769	0.00173769	0.000447965	0.00191756	0.00249896	0.000730425	0.000755751	0.00174603	0.00116375	0.00173194	0.0011667	0.0011667
Ni	0	0	0	0	0	0	0	0	0	0	0	0	0	0	0	0	0	0	0	0	0	0	0	0	0	0	0	0	0	0	0	0	0	0	0	0	0	0	0	0
P	0	0	0	0	0	0	0	0	0	0	0	0	0	0	0.00100452	0	0	0	0	0	0	0	0	0	0	0	0	0	0	0	0	0	0	0	0	0	0.000386137	0.000383111	0.00116136	0.00116136
Sum oxygens	2.90264	2.88373	2.88373	2.91868	2.91868	2.91868	2.91868	2.91868	2.91868	2.88533	2.88818	2.88818	2.88818	2.88818	2.87264	2.89672	2.90328	2.89551	2.89551	2.86894	2.86894	2.88293	2.88293	2.91453	2.91453	2.91453	2.91168	2.91168	2.87775	2.87775	2.89051	2.9105	2.92801	2.90685	2.92181	2.91849	2.91917	2.94223	2.91177	2.91177
Sum cations	4.99172	5.00675	5.00675	4.9877	4.9877	4.9877	4.9877	4.9877	4.9877	4.99017	5.0089	5.0089	5.0089	5.0089	5.00711	5.00822	5.00655	5.02175	5.02175	5.0015	5.0015	5.02251	5.02251	4.98798	4.98798	4.98798	4.99297	4.99297	4.99416	4.99416	4.9928	4.99983	4.99172	5.00141	4.99711	4.9946	5.00629	5.00713	5.01205	5.01205
	Atomic Weight	Cations	Oxygens	Molar Mass
Si	28.0855	1	2	60.0843
Ti	47.867	1	2	79.8658
Al	26.9815	2	3	101.961
Cr	51.9961	2	3	151.99
Fe	55.845	1	1	71.8444
Mg	24.305	1	1	40.3044
Mn	54.938	1	1	70.9374
Ca	40.078	1	1	56.0774
Na	22.9898	2	1	61.9789
K	39.0983	2	1	94.196
Ni	58.6934	1	1	74.6928
P	30.9738	2	5	141.945
O	15.9994
Formula basis oxygens	8
Element	Ionic radius (Å), eightfold coorditon, Shannon, 1976
3+ Cations
La	1.16
Ce	1.143
Pr	1.126
Nd	1.109
Sm	1.079
Gd	1.053
Tb	1.04
Dy	1.027
Y	1.019
Ho	1.015
Er	1.004
Tm	0.994
Yb	0.985
Lu	0.977
2+ Cations
Mg	0.89
Ca	1.12
Sr	1.26
Eu 2+	1.25
Eu 3+	1.066
Equilibrium constant	0.0009126
