# Supplementary material for: Europium in plagioclase-hosted melt inclusions reveals mantle melting modulates oxygen fugacity
Source: Nat Commun. 2024 Apr 8;15:3033. doi: 10.1038/s41467-024-47224-5 (PMC11001916; doi:10.1038/s41467-024-47224-5)
Supplement: Supplementary file 6 — Supplementary Data 4 [file 41467_2024_47224_MOESM6_ESM.xlsx]

## Sheet: 4 days
Supplementary Data 4. Major element compositions within and proximal to a representative plagioclase-hosted melt inclusion homogenized in air for four days at atmospheric pressure.
	DataSet/Point	Comment	Run Time	Run Temp	Run Pressure	Sample	Phase ID	Distance (µm)	SiO2	TiO2	Al2O3	FeO	MgO	CaO	Na2O	K2O	Total		Distance from MI (µm)	An Content
Traverse Bfrom plag into MI	20 / 1 .	MI18-4-4B Plag	4 days	1230°C	1 atm	D23-2	Plag	0	45.784	0.0092	34.4133	0.323	0.2187	17.677	1.2824	0	99.7077		28	88.395
Traverse Bfrom plag into MI	20 / 2 .	MI18-4-4B Plag	4 days	1230°C	1 atm	D23-2	Plag	2.02	46.4285	0.0132	34.4547	0.3259	0.2056	17.5547	1.3161	0.0077	100.306		26	88.0129
Traverse Bfrom plag into MI	20 / 3 .	MI18-4-4B Plag	4 days	1230°C	1 atm	D23-2	Plag	4.04	46.7135	0.0319	34.3553	0.3226	0.2059	17.5775	1.2985	0.0157	100.521		24	88.1251
Traverse Bfrom plag into MI	20 / 4 .	MI18-4-4B Plag	4 days	1230°C	1 atm	D23-2	Plag	6.05	46.2694	0.026	34.2671	0.3351	0.209	17.7013	1.2101	0.008	100.026		22	88.948
Traverse Bfrom plag into MI	20 / 5 .	MI18-4-4B Plag	4 days	1230°C	1 atm	D23-2	Plag	8.07	45.7364	0.0204	34.429	0.3125	0.2147	17.6458	1.2766	0	99.6354		20	88.4234
Traverse Bfrom plag into MI	20 / 6 .	MI18-4-4B Plag	4 days	1230°C	1 atm	D23-2	Plag	10.09	46.6553	0	34.2235	0.3399	0.2057	17.4444	1.21	0	100.079		18	88.8474
Traverse Bfrom plag into MI	20 / 7 .	MI18-4-4B Plag	4 days	1230°C	1 atm	D23-2	Plag	12.11	46.2634	0.0165	34.4913	0.3154	0.2295	17.7153	1.2146	0.0091	100.255		16	88.9136
Traverse Bfrom plag into MI	20 / 8 .	MI18-4-4B Plag	4 days	1230°C	1 atm	D23-2	Plag	14.12	45.8607	0.0144	34.2777	0.363	0.2044	17.799	1.2491	0	99.7683		14	88.7312
Traverse Bfrom plag into MI	20 / 9 .	MI18-4-4B Plag	4 days	1230°C	1 atm	D23-2	Plag	16.14	46.1824	0.037	34.6042	0.3158	0.1997	17.7581	1.2938	0.0146	100.406		12	88.2748
Traverse Bfrom plag into MI	20 / 10 .	MI18-4-4B Plag	4 days	1230°C	1 atm	D23-2	Plag	18.16	46.5838	0.026	34.457	0.3235	0.2124	17.791	1.2709	0.0033	100.668		10	88.5351
Traverse Bfrom plag into MI	20 / 11 .	MI18-4-4B Plag	4 days	1230°C	1 atm	D23-2	Plag	20.18	46.4757	0.0116	34.4737	0.3476	0.2026	17.7906	1.2785	0.0036	100.584		8	88.4728
Traverse Bfrom plag into MI	20 / 12 .	MI18-4-4B Plag	4 days	1230°C	1 atm	D23-2	Plag	22.19	46.1093	0.0233	34.2388	0.3606	0.2085	17.5852	1.2448	0.009	99.7794		6	88.5966
Traverse Bfrom plag into MI	20 / 13 .	MI18-4-4B Plag	4 days	1230°C	1 atm	D23-2	Plag	24.21	46.4611	0.022	34.5589	0.3876	0.203	17.7222	1.2209	0.0089	100.585		4	88.8677
Traverse Bfrom plag into MI	20 / 14 .	MI18-4-4B Plag	4 days	1230°C	1 atm	D23-2	Plag	26.23	46.5233	0.0355	34.326	0.4694	0.1801	17.8596	1.2185	0.0018	100.614		2	89.0006
Traverse Bfrom plag into MI	20 / 15 .	MI18-4-4B Plag	4 days	1230°C	1 atm	D23-2	Plag	28.25	45.9966	0.0131	34.87	0.4616	0.1656	17.9034	1.236	0.021	100.667		0	88.7838
Traverse Bfrom plag into MI	20 / 16 .	MI18-4-4B Plag	4 days	1230°C	1 atm	D23-2		30.26	48.5395	0.4175	25.1093	4.4981	5.0956	15.0152	1.3307	0.0237	100.03		-2
Traverse Bfrom plag into MI	20 / 17 .	MI18-4-4B Plag	4 days	1230°C	1 atm	D23-2	MI	32.28	50.1246	0.7971	17.1477	7.4414	9.798	12.1782	1.6699	0.0419	99.1989		-4
									SiO2	TiO2	Al2O3	FeO	MgO	CaO	Na2O	K2O	Sum		Mean An Content
						n=15	Plag	Avg	46.2696	0.0200067	34.4294	0.353567	0.20436	17.7017	1.25472	0.00684667	100.24		88.5949
								Stdev	0.317183	0.0102907	0.167581	0.0500577	0.0150502	0.124008	0.0356773	0.00649669
								% Error	0.685511	51.4362	0.486739	14.1579	7.36457	0.700544	2.84345	94.8883
									SiO2	TiO2	Al2O3	FeO	MgO	CaO	Na2O	K2O	Sum
						n=1	Inclusion		50.1246	0.7971	17.1477	7.4414	9.798	12.1782	1.6699	0.0419	99.1988
	DataSet/Point	Comment	Run Time	Run Temp	Run Pressure	Sample	Phase ID	Distance (µm)	SiO2	TiO2	Al2O3	FeO	MgO	CaO	Na2O	K2O	Total		Distance from MI (µm)	An Content
Traverse A from plag into MI	19 / 1 .	MI18-4-4A Plag	4 days	1230°C	1 atm	D23-2	Plag	0	46.4424	0	34.4652	0.387	0.2065	17.6727	1.1931	0	100.367		20	89.1128
Traverse A from plag into MI	19 / 2 .	MI18-4-4A Plag	4 days	1230°C	1 atm	D23-2	Plag	2	46.2769	0.004	34.3762	0.3079	0.1986	17.879	1.2405	0.0168	100.3		18	88.7563
Traverse A from plag into MI	19 / 3 .	MI18-4-4A Plag	4 days	1230°C	1 atm	D23-2	Plag	4	46.0056	0.0175	34.387	0.3606	0.2082	17.7346	1.228	0	99.9414		16	88.8646
Traverse A from plag into MI	19 / 4 .	MI18-4-4A Plag	4 days	1230°C	1 atm	D23-2	Plag	6	46.194	0.0256	34.3938	0.3553	0.207	17.7848	1.2027	0	100.163		14	89.0964
Traverse A from plag into MI	19 / 5 .	MI18-4-4A Plag	4 days	1230°C	1 atm	D23-2	Plag	8	46.6888	0.0265	34.4378	0.3443	0.2034	17.7897	1.2861	0.0031	100.78		12	88.4144
Traverse A from plag into MI	19 / 6 .	MI18-4-4A Plag	4 days	1230°C	1 atm	D23-2	Plag	10	46.2761	0.0132	34.3958	0.3697	0.2068	17.6217	1.2065	0.0077	100.098		10	88.9345
Traverse A from plag into MI	19 / 7 .	MI18-4-4A Plag	4 days	1230°C	1 atm	D23-2	Plag	12	46.6051	0.0134	34.5626	0.3659	0.2035	17.8923	1.2292	0.0173	100.889		8	88.8513
Traverse A from plag into MI	19 / 8 .	MI18-4-4A Plag	4 days	1230°C	1 atm	D23-2	Plag	14	46.4929	0.0213	34.5574	0.3932	0.1984	17.6626	1.2209	0	100.547		6	88.8817
Traverse A from plag into MI	19 / 9 .	MI18-4-4A Plag	4 days	1230°C	1 atm	D23-2	Plag	16	46.0841	0.0356	34.2449	0.43	0.1753	17.9864	1.255	0.0152	100.226		4	88.7094
Traverse A from plag into MI	19 / 10 .	MI18-4-4A Plag	4 days	1230°C	1 atm	D23-2	Plag	18	45.9493	0.0115	34.4079	0.4584	0.1586	17.6032	1.2053	0.003	99.7972		2	88.9591
Traverse A from plag into MI	19 / 11 .	MI18-4-4A Plag	4 days	1230°C	1 atm	D23-2		20	45.1101	0.0581	32.5298	0.9805	0.5937	16.6259	1.2474	0.0146	97.1599		0
Traverse A from plag into MI	19 / 12 .	MI18-4-4A Plag	4 days	1230°C	1 atm	D23-2	MI	22	50.1905	0.7671	17.6324	7.2311	9.2305	12.2729	1.5901	0.0546	98.9694		-2
Traverse A from plag into MI	19 / 13 .	MI18-4-4A Plag	4 days	1230°C	1 atm	D23-2	MI	24	50.2639	0.7861	16.868	7.5337	9.6115	12.0353	1.1514	0.0543	98.3041		-4
									SiO2	TiO2	Al2O3	FeO	MgO	CaO	Na2O	K2O	Sum		Mean An Content
						n=10	Plag	Avg	46.3015	0.01686	34.4229	0.37723	0.19663	17.7627	1.22673	0.00631	100.311		88.857
								Stdev	0.251734	0.0107722	0.0922422	0.0428918	0.0164774	0.127284	0.0281508	0.00739601
								% Error	0.543685	63.8921	0.267968	11.3702	8.3799	0.716582	2.29479	117.211
									SiO2	TiO2	Al2O3	FeO	MgO	CaO	Na2O	K2O	Sum
						n=2	Inclusion	Avg	50.2272	0.7766	17.2502	7.3824	9.421	12.1541	1.37075	0.05445	98.6367
								Stdev	0.0519016	0.013435	0.540512	0.213971	0.269408	0.168009	0.310208	0.000212132
								% Error	0.103334	1.72998	3.13337	2.89839	2.85965	1.38232	22.6305	0.389591

## Sheet: 1 day
Supplementary Data 4. Major element compositions within and proximal to a representative plagioclase-hosted melt inclusion homogenized in air for one day at atmospheric pressure.
	DataSet/Point	Comment	Run Time	Run Temp	Run Pressure	Sample	Phase ID	Distance (µm)	SiO2	TiO2	Al2O3	FeO	MgO	CaO	Na2O	K2O	Total	Distance from MI (µm)	An Content
Traverse A from plag into MI	7 / 1 .	MI18-7_1-1A	1 day	1230°C	1 atm	D23-2	Plag	0	46.9065	0.031	33.9848	0.3414	0.2066	17.3645	1.466	0.0243	100.325	28	86.6214
Traverse A from plag into MI	7 / 2 .	MI18-7_1-1A	1 day	1230°C	1 atm	D23-2	Plag	2	46.2296	0.0346	33.8728	0.3664	0.2112	17.324	1.4519	0.0236	99.5142	26	86.7085
Traverse A from plag into MI	7 / 3 .	MI18-7_1-1A	1 day	1230°C	1 atm	D23-2	Plag	4	46.3904	0.0372	33.7047	0.3765	0.2047	17.4491	1.3962	0.0122	99.571	24	87.2878
Traverse A from plag into MI	7 / 4 .	MI18-7_1-1A	1 day	1230°C	1 atm	D23-2	Plag	6	46.3581	0.0141	33.9531	0.3747	0.2197	17.467	1.4612	0.0174	99.8652	22	86.7623
Traverse A from plag into MI	7 / 5 .	MI18-7_1-1A	1 day	1230°C	1 atm	D23-2	Plag	8	46.8318	0.0283	33.9994	0.3597	0.2227	17.2324	1.4595	0.0057	100.139	20	86.6803
Traverse A from plag into MI	7 / 6 .	MI18-7_1-1A	1 day	1230°C	1 atm	D23-2	Plag	10	47.0739	0.0226	33.8102	0.3704	0.2104	17.428	1.4568	0.0087	100.381	18	86.8157
Traverse A from plag into MI	7 / 7 .	MI18-7_1-1A	1 day	1230°C	1 atm	D23-2	Plag	12	46.5337	0.0315	33.9462	0.3968	0.1999	17.413	1.4609	0.0088	99.9908	16	86.7733
Traverse A from plag into MI	7 / 8 .	MI18-7_1-1A	1 day	1230°C	1 atm	D23-2	Plag	14	46.8444	0.028	33.9002	0.3588	0.2025	17.2703	1.4547	0.0062	100.065	14	86.7409
Traverse A from plag into MI	7 / 9 .	MI18-7_1-1A	1 day	1230°C	1 atm	D23-2	Plag	16	46.7241	0.0317	34.0551	0.366	0.2149	17.3005	1.4999	0.0044	100.197	12	86.4158
Traverse A from plag into MI	7 / 10 .	MI18-7_1-1A	1 day	1230°C	1 atm	D23-2	Plag	18	46.8033	0.0179	33.8841	0.3848	0.2202	17.2739	1.5157	0.0184	100.118	10	86.2025
Traverse A from plag into MI	7 / 11 .	MI18-7_1-1A	1 day	1230°C	1 atm	D23-2	Plag	20	46.8772	0.0384	33.7911	0.4002	0.2175	17.3655	1.5114	0.0158	100.217	8	86.3119
Traverse A from plag into MI	7 / 12 .	MI18-7_1-1A	1 day	1230°C	1 atm	D23-2	Plag	22	47.3533	0.0341	33.665	0.3945	0.2174	17.2032	1.4925	0.0179	100.378	6	86.3378
Traverse A from plag into MI	7 / 13 .	MI18-7_1-1A	1 day	1230°C	1 atm	D23-2	Plag	24	47.1189	0.0263	33.8938	0.4205	0.2089	17.2923	1.46	0.0038	100.425	4	86.7262
Traverse A from plag into MI	7 / 14 .	MI18-7_1-1A	1 day	1230°C	1 atm	D23-2	Plag	26	47.0735	0.026	33.6393	0.4398	0.2117	17.0781	1.4888	0.0123	99.9695	2	86.3097
Traverse A from plag into MI	7 / 15 .	MI18-7_1-1A	1 day	1230°C	1 atm	D23-2	Plag	28	46.8907	0.0314	33.6883	0.4933	0.2203	17.1102	1.4963	0.0154	99.9458	0	86.2567
Traverse A from plag into MI	7 / 16 .	MI18-7_1-1A	1 day	1230°C	1 atm	D23-2		30	47.7624	0.6279	25.6117	4.2304	4.0696	15.2103	1.5988	0.0279	99.1389	-2
Traverse A from plag into MI	7 / 17 .	MI18-7_1-1A	1 day	1230°C	1 atm	D23-2	MI	32	50.4003	1.1791	16.202	8.3347	8.1023	12.4886	1.5966	0.0597	98.3633	-4
Traverse A from plag into MI	7 / 18 .	MI18-7_1-1A	1 day	1230°C	1 atm	D23-2	MI	34	50.3301	1.2149	16.3097	8.3626	8.0769	12.549	1.6458	0.0707	98.5598	-6
Traverse A from plag into MI	7 / 19 .	MI18-7_1-1A	1 day	1230°C	1 atm	D23-2	MI	36	50.2721	1.2089	16.2182	8.5265	8.0937	12.4014	1.6274	0.0629	98.4111	-8
Traverse A from plag into MI	7 / 20 .	MI18-7_1-1A	1 day	1230°C	1 atm	D23-2	MI	38	50.3718	1.2204	16.3974	8.4098	8.1396	12.5432	1.6645	0.0702	98.8169	-10
Traverse A from plag into MI	7 / 21 .	MI18-7_1-1A	1 day	1230°C	1 atm	D23-2	MI	40	50.5454	1.2033	16.1702	8.4123	8.0596	12.5405	1.6728	0.0804	98.6845	-12
Traverse A from plag into MI	7 / 22 .	MI18-7_1-1A	1 day	1230°C	1 atm	D23-2	MI	42	50.2385	1.1791	16.1742	8.501	8.1107	12.582	1.5554	0.0516	98.3925	-14
Traverse A from plag into MI	7 / 23 .	MI18-7_1-1A	1 day	1230°C	1 atm	D23-2	MI	44	50.5334	1.1853	16.4194	8.4435	8.1501	12.603	1.4096	0.0707	98.815	-16
Traverse A from plag into MI	7 / 24 .	MI18-7_1-1A	1 day	1230°C	1 atm	D23-2	MI	46	49.3486	1.2063	16.347	8.3725	8.1771	12.5065	1.4844	0.0611	97.5034	-18
Traverse A from plag into MI	7 / 25 .	MI18-7_1-1A	1 day	1230°C	1 atm	D23-2	MI	48	49.4146	1.1496	16.3552	8.311	8.0453	12.3891	1.6095	0.0573	97.3316	-20
									SiO2	TiO2	Al2O3	FeO	MgO	CaO	Na2O	K2O	Sum		Mean An Content
						n=15	Plag	Avg	46.8006	0.0288733	33.8525	0.389587	0.212573	17.3048	1.47145	0.0129933	100.073		86.597
								Stdev	0.310674	0.00676118	0.130766	0.0382316	0.00709532	0.116122	0.0302195	0.00666317
								% Error	0.663825	23.4167	0.386282	9.81337	3.33782	0.671039	2.05372	51.2814
									SiO2	TiO2	Al2O3	FeO	MgO	CaO	Na2O	K2O	Sum
						n=9	Inclusion	Avg	50.1616	1.1941	16.2881	8.40821	8.10614	12.5115	1.58511	0.0649556	98.3198
								Stdev	0.454449	0.0225957	0.0979778	0.0725225	0.0433014	0.0743705	0.0880482	0.00877299
								% Error	0.90597	1.89228	0.601528	0.86252	0.534181	0.594418	5.5547	13.5061
	DataSet/Point	Comment	Run Time	Run Temp	Run Pressure	Sample	Phase ID	Distance (µm)	SiO2	TiO2	Al2O3	FeO	MgO	CaO	Na2O	K2O	Total	Distance from MI (µm)	An Content
Traverse Bfrom plag into MI	8 / 1 .	MI18-7_1-1B	1 day	1230°C	1 atm	D23-2	Plag	0	46.9345	0.031	33.9982	0.3664	0.2012	17.4211	1.3692	0.0089	100.331	16	87.5014
Traverse Bfrom plag into MI	8 / 2 .	MI18-7_1-1B	1 day	1230°C	1 atm	D23-2	Plag	2	46.5916	0.0209	33.8171	0.364	0.1985	17.6804	1.4658	0.0016	100.14	14	86.946
Traverse Bfrom plag into MI	8 / 3 .	MI18-7_1-1B	1 day	1230°C	1 atm	D23-2	Plag	4	46.6285	0.0183	34.2172	0.3804	0.2114	17.4345	1.4789	0.012	100.381	12	86.6305
Traverse Bfrom plag into MI	8 / 4 .	MI18-7_1-1B	1 day	1230°C	1 atm	D23-2	Plag	6	46.5497	0.0148	34.0877	0.3891	0.209	17.3419	1.4442	0.0157	100.052	10	86.8218
Traverse Bfrom plag into MI	8 / 5 .	MI18-7_1-1B	1 day	1230°C	1 atm	D23-2	Plag	8	46.7418	0.0204	33.8472	0.3572	0.2119	17.3919	1.4764	0.0073	100.054	8	86.6458
Traverse Bfrom plag into MI	8 / 6 .	MI18-7_1-1B	1 day	1230°C	1 atm	D23-2	Plag	10	46.4908	0.0257	34.0587	0.4021	0.2102	17.3938	1.5026	0.0064	100.09	6	86.4475
Traverse Bfrom plag into MI	8 / 7 .	MI18-7_1-1B	1 day	1230°C	1 atm	D23-2	Plag	12	46.5763	0.0255	34.0148	0.3562	0.2148	17.4441	1.4233	0.0218	100.077	4	87.0213
Traverse Bfrom plag into MI	8 / 8 .	MI18-7_1-1B	1 day	1230°C	1 atm	D23-2	Plag	14	45.8802	0.0217	33.9464	0.4388	0.2065	17.2974	1.4204	0.0116	99.2229	2	87.0017
Traverse Bfrom plag into MI	8 / 9 .	MI18-7_1-1B	1 day	1230°C	1 atm	D23-2	Plag	16	46.7124	0.0234	33.6673	0.4606	0.2073	17.2032	1.465	0.0057	99.745	0
Traverse Bfrom plag into MI	8 / 10 .	MI18-7_1-1B	1 day	1230°C	1 atm	D23-2		18	49.498	0.8892	21.5135	7.2018	5.7178	13.735	1.5877	0.0482	100.191	-2
Traverse Bfrom plag into MI	8 / 11 .	MI18-7_1-1B	1 day	1230°C	1 atm	D23-2	MI	20	50.839	1.2085	16.2205	8.3023	8.093	12.5851	1.6141	0.0687	98.9311	-4
Traverse Bfrom plag into MI	8 / 12 .	MI18-7_1-1B	1 day	1230°C	1 atm	D23-2	MI	22	50.4126	1.1487	16.369	8.3474	8.1391	12.4154	1.6579	0.0635	98.5535	-6
Traverse Bfrom plag into MI	8 / 13 .	MI18-7_1-1B	1 day	1230°C	1 atm	D23-2	MI	24	50.5702	1.1823	16.4122	8.3062	8.1305	12.4252	1.587	0.0418	98.6553	-8
Traverse Bfrom plag into MI	8 / 14 .	MI18-7_1-1B	1 day	1230°C	1 atm	D23-2	MI	26	49.9662	1.2139	16.2449	8.3579	8.1597	12.6108	1.651	0.0461	98.2505	-10
Traverse Bfrom plag into MI	8 / 15 .	MI18-7_1-1B	1 day	1230°C	1 atm	D23-2	MI	28	49.6523	1.1942	16.2119	8.4661	8.0387	12.4477	1.5843	0.0669	97.662	-12
Traverse Bfrom plag into MI	8 / 16 .	MI18-7_1-1B	1 day	1230°C	1 atm	D23-2	MI	30	50.396	1.196	16.4506	8.4471	8.1373	12.385	1.3981	0.0676	98.4778	-14
	8 / 17 .	MI18-7_1-1B	1 day	1230°C	1 atm	D23-2	MI	32	50.5752	1.1847	16.2586	8.4377	8.1147	12.6119	1.2954	0.0743	98.5524	-16
									SiO2	TiO2	Al2O3	FeO	MgO	CaO	Na2O	K2O	Sum		Mean An Content
						n=9	Plag	Avg	46.5673	0.0224111	33.9616	0.390533	0.207867	17.4009	1.44953	0.0101111	100.01		86.8476
								Stdev	0.289185	0.00470065	0.164181	0.0371717	0.0052192	0.129872	0.0401916	0.00600717
								% Error	0.621005	20.9746	0.48343	9.51818	2.51084	0.74635	2.77273	59.4116
									SiO2	TiO2	Al2O3	FeO	MgO	CaO	Na2O	K2O	Sum
						n=7	Inclusion	Avg	50.3445	1.18976	16.3097	8.38067	8.11614	12.4973	1.54111	0.0612714	98.4404
								Stdev	0.403781	0.0214467	0.0984947	0.0686497	0.0400272	0.100583	0.138948	0.0123216
								% Error	0.802036	1.80261	0.603904	0.819143	0.493181	0.804838	9.01609	20.1099

## Sheet: 4 hours
Supplementary Data 4. Major element compositions within and proximal to a representative plagioclase-hosted melt inclusion homogenized in air for four hours at atmospheric pressure.
Sample	Comment	Run Time	Run Temp	Phase ID	Distance (µm)	SiO2	TiO2	Al2O3	FeO	MgO	CaO	Na2O	K2O	Total	Distance from MI (µm)	An Content
D23-2	MI18-6-4a-1	4 hr 1 atm	1230	Plag	0	47.3665	0.0171	34.0489	0.3264	0.2401	17.3037	1.4828	0.023	100.808	30	86.4559
D23-2	MI18-6-4a-2	4 hr 1 atm	1230	Plag	2	46.26	0.0196	33.7302	0.3601	0.2344	17.2308	1.4691	0.0186	99.3227	28	86.5367
D23-2	MI18-6-4a-3	4 hr 1 atm	1230	Plag	4	46.8047	0.029	34.1916	0.334	0.2302	17.2753	1.4323	0	100.297	26	86.9534
D23-2	MI18-6-4a-4	4 hr 1 atm	1230	Plag	6	48.1441	0.004	33.6399	0.3185	0.2419	17.1945	1.4477	0.0063	100.997	24	86.7451
D23-2	MI18-6-4a-5	4 hr 1 atm	1230	Plag	8	46.3589	0.0194	33.8426	0.3763	0.2269	17.1852	1.502	0.0058	99.517	22	86.3134
D23-2	MI18-6-4a-6	4 hr 1 atm	1230	Plag	10	47.2349	0.0148	33.7963	0.364	0.243	17.2285	1.4677	0	100.349	20	86.6426
D23-2	MI18-6-4a-7	4 hr 1 atm	1230	Plag	12	47.4401	0.0156	33.6894	0.3545	0.2377	17.2588	1.4704	0	100.466	18	86.6417
D23-2	MI18-6-4a-8	4 hr 1 atm	1230	Plag	14	47.0255	0.0191	33.5923	0.3654	0.22	16.9497	1.4088	0.0157	99.5965	16	86.8419
D23-2	MI18-6-4a-9	4 hr 1 atm	1230	Plag	16	47.5008	0.0075	33.6261	0.3535	0.2349	17.1724	1.5087	0.0138	100.418	14	86.2107
D23-2	MI18-6-4a-10	4 hr 1 atm	1230	Plag	18	47.5771	0.0379	33.9497	0.3672	0.2162	17.2444	1.4178	0.0029	100.813	12	87.0331
D23-2	MI18-6-4a-11	4 hr 1 atm	1230	Plag	20	46.9689	0.0131	33.9653	0.3776	0.2283	17.334	1.4719	0	100.359	10	86.6801
D23-2	MI18-6-4a-12	4 hr 1 atm	1230	Plag	22	46.9852	0.0164	33.8865	0.3658	0.2299	17.2067	1.4157	0	100.106	8	87.0403
D23-2	MI18-6-4a-13	4 hr 1 atm	1230	Plag	24	47.3183	0.0463	33.7813	0.3957	0.2411	17.1737	1.4305	0.0306	100.417	6	86.7407
D23-2	MI18-6-4a-14	4 hr 1 atm	1230	Plag	26	46.3587	0.0147	33.9455	0.4174	0.2558	17.1357	1.3988	0.0065	99.5332	4	87.0946
D23-2	MI18-6-4a-15	4 hr 1 atm	1230	Plag	28	46.1533	0.0773	32.9835	0.6194	0.6167	17.0428	1.3876	0.0178	98.8984	2	87.0636
D23-2	MI18-6-4a-16	4 hr 1 atm	1230		30	48.145	0.3643	27.05	2.8834	3.2663	15.6266	1.6758	0.0474	99.0589	0
D23-2	MI18-6-4a-17	4 hr 1 atm	1230	MI	32	50.2696	0.777	18.2808	7.2246	7.2739	13.7263	1.9786	0.0464	99.577	-2
D23-2	MI18-6-4a-18	4 hr 1 atm	1230	MI	34	51.1578	0.7792	17.4685	7.4067	7.6175	13.2166	2.2042	0.0332	99.8837	-4
D23-2	MI18-6-4a-19	4 hr 1 atm	1230	MI	36	50.9427	0.7717	17.4553	7.4427	7.5935	13.1707	2.1913	0.0391	99.6071	-6
D23-2	MI18-6-4a-20	4 hr 1 atm	1230	MI	38	49.8362	0.7787	17.5064	7.4783	7.6325	13.1798	2.2179	0.0893	98.7192	-8
D23-2	MI18-6-4a-21	4 hr 1 atm	1230	MI	40	50.4782	0.7901	17.5679	7.4415	7.5581	13.1371	2.2472	0.0427	99.2629	-10
D23-2	MI18-6-4a-22	4 hr 1 atm	1230	MI	42	49.7474	0.8183	17.475	7.3905	7.549	13.2	2.2384	0.0392	98.4578	-12
						SiO2	TiO2	Al2O3	FeO	MgO	CaO	Na2O	K2O	Sum		Mean An Content
			n=15	Plag	Avg	47.0331	0.0234533	33.7779	0.37972	0.259807	17.1957	1.44745	0.0094	100.127		86.7317
					Stdev	0.566165	0.0184285	0.276632	0.0708773	0.0992175	0.0980314	0.0376325	0.00986943
					% Error	1.20376	78.5754	0.818973	18.6657	38.189	0.570091	2.59991	104.994
						SiO2	TiO2	Al2O3	FeO	MgO	CaO	Na2O	K2O	Sum
			n=6	Inclusion	Avg	50.4053	0.785833	17.6256	7.39738	7.53742	13.2718	2.1796	0.0483167	99.2513
					Stdev	0.571925	0.0169997	0.323477	0.0900396	0.133118	0.224322	0.100635	0.0205496
					% Error	1.13465	2.16327	1.83526	1.21718	1.7661	1.69022	4.61714	42.5311
Sample	Comment	Run Time	Run Temp	Phase ID	Distance (µm)	SiO2	TiO2	Al2O3	FeO	MgO	CaO	Na2O	K2O	Total	Distance from MI (µm)	An Content
D23-2	MI18-6-4b-1	4 hr 1 atm	1230	Plag	0	46.9583	0.0206	33.8102	0.3618	0.2327	17.2295	1.4703	0.0062	100.09	20	86.5906
D23-2	MI18-6-4b-2	4 hr 1 atm	1230	Plag	2	46.6643	0.0148	33.9101	0.3414	0.2237	17.2535	1.3866	0.0136	99.8081	18	87.2314
D23-2	MI18-6-4b-3	4 hr 1 atm	1230	Plag	4	47.0711	0.0319	33.971	0.3911	0.2324	17.2417	1.4593	0.0183	100.417	16	86.6227
D23-2	MI18-6-4b-4	4 hr 1 atm	1230	Plag	6	47.7886	0.0315	33.5575	0.3594	0.2249	17.2899	1.4858	0.0006	100.738	14	86.5385
D23-2	MI18-6-4b-5	4 hr 1 atm	1230	Plag	8	46.4048	0.0188	33.8666	0.3698	0.2244	17.0734	1.5056	0.0023	99.4659	12	86.2259
D23-2	MI18-6-4b-6	4 hr 1 atm	1230	Plag	10	47.0511	0.0155	33.7056	0.3902	0.2305	17.2661	1.4206	0.012	100.091	10	86.9775
D23-2	MI18-6-4b-7	4 hr 1 atm	1230	Plag	12	47.0416	0.0251	33.4815	0.348	0.2215	17.3217	1.4526	0.0225	99.9145	8	86.7072
D23-2	MI18-6-4b-8	4 hr 1 atm	1230	Plag	14	47.1735	0.0239	33.7053	0.3864	0.2234	17.0715	1.432	0.0104	100.026	6	86.7659
D23-2	MI18-6-4b-9	4 hr 1 atm	1230	Plag	16	47.8339	0.0181	33.7192	0.4054	0.2256	17.1944	1.4069	0.0165	100.82	4	87.0158
D23-2	MI18-6-4b-10	4 hr 1 atm	1230	Plag	18	47.4384	0.0301	33.8286	0.3812	0.2201	16.9378	1.5082	0.0256	100.37	2	85.9889
D23-2	MI18-6-4b-11	4 hr 1 atm	1230		20	46.609	0.1384	32.0648	1.099	1.259	16.4564	1.6854	0.0267	99.3388	0
D23-2	MI18-6-4b-12	4 hr 1 atm	1230	MI	22	49.0978	0.7443	19.0138	7.3348	7.3408	12.9156	2.1084	0.1062	98.6617	-2
D23-2	MI18-6-4b-13	4 hr 1 atm	1230	MI	24	50.414	0.7774	17.3845	7.3723	7.517	13.1318	2.1913	0.0574	98.8457	-4
D23-2	MI18-6-4b-14	4 hr 1 atm	1230	MI	26	50.7194	0.8285	17.6779	7.4595	7.5986	13.2964	2.1625	0.0623	99.805	-6
D23-2	MI18-6-4b-15	4 hr 1 atm	1230	MI	28	50.9224	0.7922	17.6591	7.502	7.5443	13.365	1.9356	0.0341	99.7545	-8
D23-2	MI18-6-4b-16	4 hr 1 atm	1230	MI	30	51.0748	0.7933	17.5056	7.4837	7.5404	13.2618	1.7289	0.043	99.4314	-10
D23-2	MI18-6-4b-17	4 hr 1 atm	1230	MI	32	50.2928	0.7965	17.5539	7.4868	7.5663	13.2774	1.7597	0.0468	98.78	-12
D23-2	MI18-6-4b-18	4 hr 1 atm	1230	MI	34	50.6944	0.7955	17.5049	7.408	7.5358	13.2528	2.145	0.0358	99.3723	-14
						SiO2	TiO2	Al2O3	FeO	MgO	CaO	Na2O	K2O	Sum		Mean An Content
			n=10	Plag	Avg	47.1426	0.02303	33.7556	0.37347	0.22592	17.188	1.45279	0.0128	100.174		86.6665
					Stdev	0.449003	0.00648058	0.153343	0.020715	0.00443566	0.121382	0.041168	0.00824325
					% Error	0.952437	28.1397	0.454276	5.54663	1.96338	0.706202	2.83372	64.4004
						SiO2	TiO2	Al2O3	FeO	MgO	CaO	Na2O	K2O	Sum
			n=7	Inclusion	Avg	50.4594	0.789671	17.7571	7.4353	7.52046	13.2144	2.00449	0.0550857	99.2359
					Stdev	0.65824	0.0252223	0.56305	0.0643479	0.0833648	0.148996	0.196224	0.0248231
					% Error	1.3045	3.19402	3.17084	0.865437	1.10851	1.12753	9.78925	45.0627

## Sheet: 30 min
Supplementary Data 4. Major element compositions within and proximal to a representative plagioclase-hosted melt inclusion homogenized in air for 30 minutes at atmospheric pressure.
DataSet/Point	Comment	Run Time	Run Temp	Run Pressure	Sample	Phase ID	Distance (µm)	SiO2	TiO2	Al2O3	FeO	MgO	CaO	Na2O	K2O	Total	Distance from MI (µm)	An Content
1 / 1 .	MI18-1_1A	30 min	1230°C	1 atm	D23-2	Plag	0	45.9226	0.0083	34.0323	0.334	0.1973	17.5621	1.4421	0.0181	99.5169	22	86.9695
1 / 2 .	MI18-1_1A	30 min	1230°C	1 atm	D23-2	Plag	2.01	46.3691	0.0075	34.0654	0.3895	0.2031	17.5843	1.3661	0.0099	99.9949	20	87.6223
1 / 3 .	MI18-1_1A	30 min	1230°C	1 atm	D23-2	Plag	4.01	46.3113	0.0127	33.9382	0.388	0.1992	17.4991	1.4257	0.0101	99.7842	18	87.0984
1 / 4 .	MI18-1_1A	30 min	1230°C	1 atm	D23-2	Plag	6.02	46.4698	0.0135	34.0272	0.3957	0.2064	17.5547	1.4558	0.0161	100.139	16	86.8683
1 / 5 .	MI18-1_1A	30 min	1230°C	1 atm	D23-2	Plag	8.02	46.4665	0.0124	34.1721	0.3764	0.2098	17.601	1.4782	0.0119	100.328	14	86.7461
1 / 6 .	MI18-1_1A	30 min	1230°C	1 atm	D23-2	Plag	10.03	46.0379	0.0239	33.8333	0.335	0.2079	17.4006	1.508	0	99.3466	12	86.4429
1 / 7 .	MI18-1_1A	30 min	1230°C	1 atm	D23-2	Plag	12.03	46.11	0.0224	34.1222	0.3711	0.2083	17.3947	1.4586	0.0063	99.6934	10	86.7921
1 / 8 .	MI18-1_1A	30 min	1230°C	1 atm	D23-2	Plag	14.04	46.3709	0.0306	34.1862	0.3663	0.2093	17.2104	1.5413	0.0069	99.9218	8	86.0181
1 / 9 .	MI18-1_1A	30 min	1230°C	1 atm	D23-2	Plag	16.04	46.7132	0.0201	33.8154	0.3692	0.2088	17.4989	1.4629	0.0145	100.103	6	86.7848
1 / 10 .	MI18-1_1A	30 min	1230°C	1 atm	D23-2	Plag	18.05	46.9467	0.0464	33.805	0.3804	0.2162	17.3878	1.5267	0.0094	100.319	4	86.2412
1 / 11 .	MI18-1_1A	30 min	1230°C	1 atm	D23-2	Plag	20.05	46.5118	0.019	33.9569	0.3905	0.21	17.3656	1.566	0.0172	100.037	2	85.8831
1 / 12 .	MI18-1_1A	30 min	1230°C	1 atm	D23-2	Plag	22.06	46.8367	0.0239	33.6215	0.4831	0.3786	17.0369	1.6203	0.0112	100.012	0	85.2593
1 / 13 .	MI18-1_1A	30 min	1230°C	1 atm	D23-2	MI	24.06	49.9108	0.8537	17.4481	8.0099	7.3596	12.9018	2.409	0.0754	98.9683	-2
1 / 14 .	MI18-1_1A	30 min	1230°C	1 atm	D23-2	MI	26.07	49.7905	0.9011	17.1757	7.8716	7.3395	12.9002	2.4323	0.0574	98.4684	-4
1 / 15 .	MI18-1_1A	30 min	1230°C	1 atm	D23-2	MI	28.07	50.3889	0.8837	17.0616	7.7215	7.3735	12.8959	2.4805	0.0509	98.8564	-6
1 / 16 .	MI18-1_1A	30 min	1230°C	1 atm	D23-2	MI	30.08	49.3357	0.8891	17.3586	7.8409	7.4289	12.7344	2.4653	0.0773	98.1301	-8
1 / 17 .	MI18-1_1A	30 min	1230°C	1 atm	D23-2	MI	32.08	49.759	0.9093	17.286	7.871	7.4257	12.8519	2.4475	0.0529	98.6033	-10
1 / 18 .	MI18-1_1A	30 min	1230°C	1 atm	D23-2	MI	34.09	50.5408	0.8672	17.2663	7.7881	7.4768	12.8811	2.4391	0.0739	99.3333	-12
1 / 19 .	MI18-1_1A	30 min	1230°C	1 atm	D23-2	MI	36.09	50.0615	0.8854	17.565	7.9286	7.5899	12.9131	2.0913	0.0445	99.0793	-14
1 / 20 .	MI18-1_1A	30 min	1230°C	1 atm	D23-2	MI	38.1	50.7144	0.9012	17.1428	7.7417	7.4457	12.8975	2.3956	0.0707	99.3095	-16
1 / 21 .	MI18-1_1A	30 min	1230°C	1 atm	D23-2	MI	40.1	49.6209	0.9061	17.2451	7.8159	7.5432	12.9018	2.3555	0.0701	98.4587	-18
1 / 22 .	MI18-1_1A	30 min	1230°C	1 atm	D23-2	MI	42.11	50.0883	0.8741	17.2422	7.8063	7.4264	12.8957	2.4575	0.0696	98.8601	-20
								SiO2	TiO2	Al2O3	FeO	MgO	CaO	Na2O	K2O	Sum		Mean An Content
					n=12	Plag	Avg	46.4222	0.0200583	33.9646	0.3816	0.221242	17.4247	1.48764	0.0109667	99.933		86.5612
							Stdev	0.309891	0.0108415	0.170323	0.0377161	0.0498139	0.166794	0.0686223	0.00515599
							% Error	0.667548	54.0496	0.501472	9.88367	22.5156	0.957228	4.61283	47.0151
								SiO2	TiO2	Al2O3	FeO	MgO	CaO	Na2O	K2O	Sum
					n=10	Inclusion	Avg	50.0211	0.88709	17.2791	7.83955	7.44092	12.8773	2.39736	0.06427	98.8068
							Stdev	0.428972	0.0180975	0.147545	0.0861456	0.0788795	0.0528931	0.11362	0.01172
							% Error	0.857582	2.0401	0.853888	1.09886	1.06008	0.410745	4.73938	18.2355
DataSet/Point	Comment	Run Time	Run Temp	Run Pressure	Sample	Phase ID	Distance (µm)	SiO2	TiO2	Al2O3	FeO	MgO	CaO	Na2O	K2O	Total	Distance from MI (µm)	An Content
2 / 1 .	MI18-1_1B	30 min	1230°C	1 atm	D23-2	Plag	0	45.9551	0.0117	34.1402	0.3355	0.21	17.5329	1.495	0.0046	99.6849	20	86.6085
2 / 2 .	MI18-1_1B	30 min	1230°C	1 atm	D23-2	Plag	2	45.8766	0.0132	33.9239	0.3672	0.1959	17.3263	1.5259	0.0232	99.2522	18	86.1348
2 / 3 .	MI18-1_1B	30 min	1230°C	1 atm	D23-2	Plag	4	46.3411	0.0339	33.8494	0.3759	0.1968	17.6356	1.4447	0.0194	99.8968	16	86.9899
2 / 4 .	MI18-1_1B	30 min	1230°C	1 atm	D23-2	Plag	6	46.6516	0.0333	33.958	0.3639	0.2134	17.5093	1.4916	0.0195	100.24	14	86.5433
2 / 5 .	MI18-1_1B	30 min	1230°C	1 atm	D23-2	Plag	8	46.6508	0.0136	33.7862	0.3543	0.2019	17.421	1.6227	0.0223	100.073	12	85.4636
2 / 6 .	MI18-1_1B	30 min	1230°C	1 atm	D23-2	Plag	10	46.3145	0.0161	33.9037	0.3865	0.2192	17.3662	1.5811	0.0062	99.7934	10	85.8232
2 / 7 .	MI18-1_1B	30 min	1230°C	1 atm	D23-2	Plag	12	46.7264	0.0251	34.0657	0.364	0.2072	16.8635	1.6044	0	99.8564	8	85.3116
2 / 8 .	MI18-1_1B	30 min	1230°C	1 atm	D23-2	Plag	14	46.0251	0.0244	33.2502	0.3625	0.224	16.8526	1.5867	0.0031	98.3285	6	85.426
2 / 9 .	MI18-1_1B	30 min	1230°C	1 atm	D23-2	Plag	16	46.4108	0.018	33.3177	0.3846	0.2179	16.9585	1.5274	0.0142	98.8491	4	85.9114
2 / 10 .	MI18-1_1B	30 min	1230°C	1 atm	D23-2	Plag	18	46.1023	0.0245	33.4594	0.399	0.2156	17.1003	1.6154	0	98.9166	2	85.4005
2 / 11 .	MI18-1_1B	30 min	1230°C	1 atm	D23-2	Plag	20	46.8481	0.0566	32.1808	0.6633	0.5214	17.1153	1.7068	0.0137	99.106	0	84.6438
2 / 12 .	MI18-1_1B	30 min	1230°C	1 atm	D23-2	MI	22	49.6098	0.8839	18.1971	7.8713	7.0264	13.0912	2.3942	0.0645	99.1384	-2
2 / 13 .	MI18-1_1B	30 min	1230°C	1 atm	D23-2	MI	24	49.1307	0.8808	17.2573	7.8108	7.3964	12.9698	2.4781	0.0639	97.9877	-4
2 / 14 .	MI18-1_1B	30 min	1230°C	1 atm	D23-2	MI	26	50.1798	0.8937	17.182	7.8262	7.3991	12.6821	2.5037	0.0562	98.7227	-6
2 / 15 .	MI18-1_1B	30 min	1230°C	1 atm	D23-2	MI	28	50.1511	0.8868	17.2185	7.845	7.4096	12.7445	2.4805	0.0733	98.8092	-8
2 / 16 .	MI18-1_1B	30 min	1230°C	1 atm	D23-2	MI	30	49.8686	0.9037	17.3111	7.8878	7.4153	12.8575	1.8106	0.0622	98.1168	-10
2 / 17 .	MI18-1_1B	30 min	1230°C	1 atm	D23-2	MI	32	49.7718	0.8958	17.3942	7.852	7.5037	12.7496	2.5416	0.0575	98.7663	-12
								SiO2	TiO2	Al2O3	FeO	MgO	CaO	Na2O	K2O	Sum		Mean An Content
					n=12	Plag	Avg	46.3548	0.0245818	33.6214	0.396064	0.238482	17.2438	1.56379	0.0114727	99.4543		85.8437
							Stdev	0.335109	0.0131136	0.562298	0.0902705	0.0942757	0.278735	0.0747966	0.00896003
							% Error	0.722922	53.3466	1.67244	22.7919	39.5316	1.61644	4.78303	78.0985
								SiO2	TiO2	Al2O3	FeO	MgO	CaO	Na2O	K2O	Sum
					n=6	Inclusion	Avg	49.7853	0.890783	17.4267	7.84885	7.35842	12.8491	2.36812	0.0629333	98.5902
							Stdev	0.388809	0.00852559	0.384671	0.0283079	0.167509	0.156193	0.277385	0.00610333
							% Error	0.780972	0.957089	2.20736	0.360663	2.27642	1.2156	11.7133	9.69809
