# Supplementary material for: Europium in plagioclase-hosted melt inclusions reveals mantle melting modulates oxygen fugacity
Source: Nat Commun. 2024 Apr 8;15:3033. doi: 10.1038/s41467-024-47224-5 (PMC11001916; doi:10.1038/s41467-024-47224-5)
Supplement: Supplementary file 7 — Supplementary Data 5 [file 41467_2024_47224_MOESM7_ESM.xlsx]

## Sheet: Sheet1
Analysis of secondary reference material NIST 610 (NIST 612 as primary)
Spot size	30μm	40μm	40μm	50μm	60μm	75μm	100μm	125μm			mean	1σ	Accepted	% Deviation
Day	1	1	2	2	2	2	2	2
Mg	529.608	517.77	517.473	523.35	523.651	519.85	518.55	521.732		Mg	521.498	4.06021	432	20.7171
Ca	81696.1	81761.7	83045.5	81727.2	80866.6	80907	81138.4	80758.6		Ca	81487.6	753.959	82144	-0.799039
Ti	509.956	485.517	528.976	461.905	487.919	490.101	485.46	491.84		Ti	492.709	19.6266	452	9.00647
Y	469.792	459.761	462.002	444.566	457.979	466.328	454.391	464.977		Y	459.974	7.91482	462	-0.43842
La	450.359	443.652	447.832	435.645	434.987	436.248	434.699	440.174		La	440.45	6.17222	440	0.102159
Ce	457.856	445.196	451.787	445.651	450.156	446.813	451.465	455.43		Ce	450.544	4.57236	453	-0.542108
Pr	457.508	449.161	444.598	439.343	444.288	443.323	446.203	452.604		Pr	447.128	5.76034	448	-0.194531
Nd	441.939	433.359	427.753	419.635	424.219	427.195	427.182	431.575		Nd	429.107	6.6723	430	-0.207645
Sm	461.186	453.082	454.903	441.572	447.869	453.347	447.44	453.862		Sm	451.658	5.91519	453	-0.29633
Eu	458.997	441.309	450.272	434.567	442.706	444.616	444.282	446.063		Eu	445.352	7.09374	447	-0.368792
Gd	459.101	439.443	450.205	440.063	440.066	442.804	434.356	444.999		Gd	443.88	7.68676	449	-1.1404
Tb	464.443	443.167	448.37	433.036	440.544	445.078	433.311	443.47		Tb	443.927	9.896	437	1.58521
Dy	446.537	431.656	446.34	419.167	431.024	436.568	426.711	436.685		Dy	434.336	9.33389	437	-0.609611
Er	467.042	453.581	464.382	446.783	446.944	453.955	441.499	453.253		Er	453.43	8.7355	455	-0.345082
Yb	477.565	459.418	471.95	449.079	461.205	462.953	450.193	462.45		Yb	461.852	9.6796	450	2.63369
Analysis of secondary reference material BCR 2G (NIST 612 as primary)
Spot size	30μm	40μm	40μm	50μm	60μm	75μm	100μm	125μm			mean	1σ	Accepted	% Deviation
Day	1	1	2	2	2	2	2	2
Mg	21158	21916.1	22074.5	22535.1	22657.4	22551.5	22950.7	23086.9		Mg	22366.3	627.482	21467	4.1891
Ca	46402.5	47799.4	48116.9	48419.8	47999.4	48494.5	50054.4	49800.8		Ca	48386	1152.54	50429	-4.05131
Ti	13836.5	13548.8	14296.6	13184.5	13737	13915.5	13937.3	14237.7		Ti	13836.7	359.927	14100	-1.86711
Y	30.8277	31.848	31.3196	31.3088	31.1014	31.7939	31.7641	31.7325		Y	31.462	0.377909	35	-10.1086
La	22.3354	23.1234	24.0255	23.8457	23.3949	23.6946	24.0906	24.0417		La	23.569	0.603192	24.7	-4.57905
Ce	46.7062	49.1247	48.6986	49.1088	50.0289	50.4201	50.955	51.217		Ce	49.5324	1.46016	53.3	-7.06864
Pr	5.88423	6.14933	6.22217	6.19926	6.26991	6.33326	6.3988	6.45817		Pr	6.23939	0.176949	6.7	-6.87476
Nd	25.7027	26.396	25.7406	26.3514	26.3255	26.93	27.1518	27.1275		Nd	26.4657	0.569436	28.9	-8.42323
Sm	5.90726	6.03092	6.36349	6.24869	6.10854	6.20578	6.32689	6.29858		Sm	6.18627	0.158607	6.59	-6.12642
Eu	1.76824	1.83687	1.8018	1.81626	1.83172	1.84959	1.87751	1.89504		Eu	1.83463	0.0406171	1.97	-6.87164
Gd	6.18783	6.0243	6.05178	6.26559	6.12595	6.23031	6.20735	6.22683		Gd	6.16499	0.0883674	6.71	-8.12232
Tb	0.928834	0.912702	0.961926	0.959959	0.948161	0.960347	0.959249	0.972296		Tb	0.950434	0.0199003	1.02	-6.82017
Dy	5.70213	5.9098	5.86752	5.9118	5.84926	5.98757	5.90556	5.97583		Dy	5.88868	0.0889964	6.44	-8.56081
Er	3.35093	3.37473	3.48901	3.43779	3.38259	3.45572	3.41089	3.43453		Er	3.41702	0.0459776	3.7	-7.64801
Yb	3.13741	3.13821	3.28167	3.21149	3.21016	3.24759	3.19037	3.24905		Yb	3.20824	0.0519072	3.39	-5.36154
