# Supplementary material for: Europium in plagioclase-hosted melt inclusions reveals mantle melting modulates oxygen fugacity
Source: Nat Commun. 2024 Apr 8;15:3033. doi: 10.1038/s41467-024-47224-5 (PMC11001916; doi:10.1038/s41467-024-47224-5)
Supplement: Supplementary file 8 — Supplementary Software [file 41467_2024_47224_MOESM8_ESM.zip]

Archive with 7 entries (6 files):
- Plagioclase-Melt REE Thermometer/
- Plagioclase-Melt REE Thermometer/lsfnPlagPred.m
- Plagioclase-Melt REE Thermometer/PlagFormula.m
- Plagioclase-Melt REE Thermometer/README.txt
- Plagioclase-Melt REE Thermometer/REE_in_plagioclase_melt_thermometer.m
- Plagioclase-Melt REE Thermometer/Temperature_Compilation.xlsx
- Plagioclase-Melt REE Thermometer/textLoc.m
