# Supplementary material for: Europium in plagioclase-hosted melt inclusions reveals mantle melting modulates oxygen fugacity
Source: Nat Commun. 2024 Apr 8;15:3033. doi: 10.1038/s41467-024-47224-5 (PMC11001916; doi:10.1038/s41467-024-47224-5)
Supplement: Supplementary file 8 — Supplementary Software [file 41467_2024_47224_MOESM8_ESM.zip › Plagioclase-Melt REE Thermometer/lsfnPlagPred.m]

function [D]=lsfnPlagPred(coeffs,Tradii)


T=Tradii(1);

RADII=Tradii(2:end);

E=coeffs(1)*10^9;

D0=coeffs(2);

r0=coeffs(3).*1e-010;

Na=6.0221415*10^23;

R=8.31;

A=(-4*pi.*Na.*E)./(R.*T);

B=r0./2.*(r0-RADII).^2;

C=1/3.*(r0-RADII).^3;


D=D0.*exp(A.*(B-C));
