# Supplementary material for: Europium in plagioclase-hosted melt inclusions reveals mantle melting modulates oxygen fugacity
Source: Nat Commun. 2024 Apr 8;15:3033. doi: 10.1038/s41467-024-47224-5 (PMC11001916; doi:10.1038/s41467-024-47224-5)
Supplement: Supplementary file 8 — Supplementary Software [file 41467_2024_47224_MOESM8_ESM.zip › Plagioclase-Melt REE Thermometer/PlagFormula.m]

function [PlagCationFraction]=PlagFormula(PlagMajors)


% Major element input order {'1SiO2' '2TiO2' '3Al2O3' '4Cr2O3' '5FeO' '6MgO' '7MnO' '8CaO' '9Na2O' '10K2O' '11NiO' '12P2O5'};

Fe=55.845;
Mg=24.3050;
Mn=54.938045;
O=15.9994;
Ti=47.867;
Ca=40.078;
Al=26.9815386;
Cr=51.9961;
Si=28.0855;
P=30.97376;
K=39.0983;
Na=22.989770;
Ni=58.6934;

MolarMasses=[Si+2*O Ti+2*O 2*Al+3*O Cr*2+3*O Fe+O Mg+O Mn+O Ca+O Na*2+O K*2+O Ni+O P*2+O*5];
OxygenProportions=[2 2 3 3 1 1 1 1 1 1 1 5];
CationProportions=[1 1 2 2 1 1 1 1 2 2 1 2];

%%
%Plag Formula

PlagCations(1,1:length(PlagMajors))=0;
PlagOxygens=PlagCations;
sumPlagOxygens(1)=0;
PlagCationFraction=PlagCations;

    for j=1:length(PlagMajors(1,:)')
    PlagCations(j)=(PlagMajors(j)./MolarMasses(j)).*CationProportions(j);     
    PlagOxygens(j)=(PlagMajors(j)./MolarMasses(j)).*OxygenProportions(j);     
    sumPlagOxygens=nansum(PlagOxygens);
    end

PlagOfactor=8./sumPlagOxygens;

    for j=1:length(PlagMajors)
    PlagCationFraction(j)=PlagCations(j).*PlagOfactor;
    end

PlagCationFraction(isnan(PlagCationFraction))=0;
