# Supplementary material for: Europium in plagioclase-hosted melt inclusions reveals mantle melting modulates oxygen fugacity
Source: Nat Commun. 2024 Apr 8;15:3033. doi: 10.1038/s41467-024-47224-5 (PMC11001916; doi:10.1038/s41467-024-47224-5)
Supplement: Supplementary file 8 — Supplementary Software [file 41467_2024_47224_MOESM8_ESM.zip › Plagioclase-Melt REE Thermometer/README.txt]

A thermometer for recovering temperatures from distributions of REEs between plagioclase and coexisting glasses. Developed in MATLAB r2022b for Windows 10 (64 bit). Version 4-5-24.

System requirements:
MATLAB software. Excel software to edit the input file. No specific system requirements known. Successfully beta tested using MATLAB r2023a in macOS Ventura 13.5.2.

Instructions:
In-line instructions for use are located in in the "REE_in_plagioclase_melt_thermometer.m" file. An input dataset can be found in the "Temperature_Compilation.xlsx" file.
