# Supplementary material for: Europium in plagioclase-hosted melt inclusions reveals mantle melting modulates oxygen fugacity
Source: Nat Commun. 2024 Apr 8;15:3033. doi: 10.1038/s41467-024-47224-5 (PMC11001916; doi:10.1038/s41467-024-47224-5)
Supplement: Supplementary file 8 — Supplementary Software [file 41467_2024_47224_MOESM8_ESM.zip › Plagioclase-Melt REE Thermometer/REE_in_plagioclase_melt_thermometer.m]

% Plagioclase-glass equilibrium temperature and fO2 calculator 
% To use with your own samples without modifying this code, replace data in
% input file (Temperature_Compilation.xlsx), keeping the total number of samples the same
% Developed in MATLAB r2022b for Windows
% Version 4-5-24

clear
close all
clc

%% constant assumptions

PAll=0.4;                                               %pressure assumption, GPa
numsamples=40;                                          %number of samples in input file for temperature inversion
Kconst=9.1260E-04;                                      %Eu partitioning equilibrium constant, determined from experiments on basalts only
R=8.31;                                                 %gas constant
Na=6.02*10^23;                                          %Avagadro's number
REELgd=[1 2 3 5 8 9 10 11 12 13 15 16];                 %element index for REE+Y inversion
REENames={'La' 'Ce' 'Pr' 'Nd' 'Sm' 'Eu' 'Gd' 'Tb' 'Dy' 'Y' 'Er' 'Yb'};  
                                                        %Element names
ri=[1.16	1.143	1.126	1.109	1.079	1.066	1.053	1.04	1.027	1.019	1.004	0.985].*1e-10;      
                                                        %eightfold ionic radii, Ångstroms, Shannon, 1976
Eu2=1.25.*1e-10;                                        %ionic radius of divalent Eu, meters
Eu3=ri(6).*1e-10;                                       %ionic radius of travalent Eu, meters

%% input and organize data

[Data,Text]=xlsread('Temperature_Compilation.xlsx');    %read compiled data from Excel sheet

TypeSymbolVector=Text(5,2:end);                         %symbol type used in output figure
LocalityColorVector=Text(6,2:end);                      %symbol fill color for output figure
SymbolSize=Data(1,1:end);                               %symbol size for output figure
Reference=Text(1,2:end);                                %data reference
Sample=Text(2,2:end);                                   %sample name
Location=Text(3,2:end);                                 %sample location
TraceGlasses=Data(54:69,1:end);                         %glass trace element data
TracePlag=Data(36:51,1:end);                            %plag trace element data
Dmeasured=TracePlag./TraceGlasses;                      %calculate measured partition coefficients
PlagComps=Data(6:16,1:end);                             %plag major elements
GlassesMajors=Data(21:32,1:end);                        %glass major elements
DEu=Dmeasured(9,:);                                     %Eu partition coefficient

%% partitioning model coefficients from Sun et al., 2017
  
C3_1=16.05;                                             
C3_2=19.45;
C3_3=1.17;
C3_4=5.17;
C3_5=1.179;
C3_6=196;

C2_1=6910;
C2_2=2542;
C2_3=2.39;
C2_4=1.189;
C2_5=0.075;
C2_6=719;
C2_7=487;

%% calculate cation formulas and thermometer terms

for j=1:numsamples
    ExpCations(:,j)=PlagFormula(PlagComps(:,j)');       %calculate cations in plagioclase formula

    XCa(j)=ExpCations(8,j);                             %Ca in formula
    XNa(j)=ExpCations(9,j);                             %Na in formula
    XK(j)=ExpCations(10,j);                             %K in formula

    r0Two(j)=C2_4+ C2_5.*XNa(j);                        %divalent ionic radius of ring site
    ETwo(j)=C2_6-C2_7.*r0Two(j);                        %divalent Young's modulus of ring site


end

XAn=XCa./(XCa+XNa+XK);
r0=C3_5.*1e-10;                                         %unit conversion (Angstroms to meters)
E=C3_6.*1e9;                                            %unit conversion (GPa to Pa)

A=C3_1-C3_4.*XCa.^2;                                    %Eq 17
C=(C3_3.*PAll.^2+C3_2).*1e4./R;                         %Eq 18
B=-4*pi*E.*Na/R.*((r0/2).*(r0-ri').^2-1/3*(r0-ri').^3); %Eq 19

%% Invert temperatures from REE distributions and estimate uncertainty from slope in inversion diagram

for j=1:numsamples
    [linefitTherm(j,1:2),stats(j)]=robustfit(log(Dmeasured(REELgd,j))-A(j),B-C,'bisquare',2,'off');
                                                        %determine T using
                                                        %a robust fitting
                                                        %algorithm

    Tdetermined(j)=linefitTherm(j,2)-273;               %unit conversion, Kelvin to C

    Tuncert(j)=stats(j).se(1);                          %extract temperature uncertainty from statistics output
    SampleInfo{j,1}=[num2str(Tdetermined(j),4) '±' num2str(Tuncert(j),2)  '°C'];
                                                        %populate a cell
                                                        %array with
                                                        %information on
                                                        %temperature and
                                                        %sample to print in
                                                        %inversion diagram

    yfit(1,j)=linefitTherm(j,1).*(min(log(Dmeasured(REELgd,j))-A(j)))+C;
    yfit(2,j)=linefitTherm(j,1).*(max(log(Dmeasured(REELgd,j))-A(j)))+C;
                                                        %calculate end points for
                                                        %best fit line for
                                                        %temperature
                                                        %inversion
                                                        %figures

end

%% Calculate fO2 and compare it to FMQ buffer at the REE temperatures

for j=1:numsamples
    D0Pred(j)=exp(C3_1-(C3_2+C3_3.*PAll.^2)./(8.31.*Tdetermined(j)).*10^4-C3_4.*XCa(j).^2);
                                                        %calculate strain
                                                        %free trivalent
                                                        %element partition
                                                        %coefficient
    D0PredTwo(j)=exp((C2_1-C2_2.*PAll.^2)/(8.31.*Tdetermined(j))+C2_3*(XNa(j)).^2);
                                                        %calculate strain
                                                        %free divalent
                                                        %element partition
                                                        %coefficient
    DPred(j)=lsfnPlagPred([C3_6 D0Pred(j) C3_5],[Tdetermined(j) Eu3]);
                                                        %predict trivalent
                                                        %Eu partition
                                                        %coefficient
    DPredTwo(j)=lsfnPlagPred([ETwo(j) D0PredTwo(j) r0Two(j)],[Tdetermined(j) Eu2]);
                                                        %predict divalent
                                                        %Eu partition
                                                        %coefficient
end  

logfO2=-4.*log10((DPred-DEu)./(Kconst.*(DEu-DPredTwo)));
                                                        %fO2 calculation (Eq 1)
DelFMQ=logfO2-(-25096.3./(Tdetermined+273)+8.735+0.11*(10000.*PAll-1)./(Tdetermined+273));
                                                        %FMQ buffer at eqm
                                                        %temperature and 0.4 GPa (Frost, 1991)

%% Plot temperature inversion diagrams

figure
for i=1:12
    subplot(3,4,i)
    plot(log(Dmeasured(REELgd,i))-A(i),B,'ko','MarkerFaceColor','y')
    hold on
    plot(log(Dmeasured(REELgd(6),i))-A(i),B(6),'ko','MarkerFaceColor','c')
    
for j=1:length(REENames)
    text(log(Dmeasured(REELgd(j),i))-A(i),B(j),["    " REENames(j)])
    textLoc(SampleInfo{i},'NorthWest');
end
    plot([min(log(Dmeasured(REELgd,i))-A(i)) max(log(Dmeasured(REELgd,i))-A(i))],yfit(:,i),'r-','LineWidth',3)
    xlabel('log(D)-A')
    ylabel('B')
    set(gca,'TickLength',[0.03;0.03])
    title([Location(i) Sample(i)])
end

figure
for i=13:24
    subplot(3,4,i-12)
    plot(log(Dmeasured(REELgd,i))-A(i),B,'ko','MarkerFaceColor','y')
    hold on
    plot(log(Dmeasured(REELgd(6),i))-A(i),B(6),'ko','MarkerFaceColor','c')
    
for j=1:length(REENames)
    text(log(Dmeasured(REELgd(j),i))-A(i),B(j),["    " REENames(j)])
    textLoc(SampleInfo{i},'NorthWest');
end
    plot([min(log(Dmeasured(REELgd,i))-A(i)) max(log(Dmeasured(REELgd,i))-A(i))],yfit(:,i),'r-','LineWidth',3)
    xlabel('log(D)-A')
    ylabel('B')
    set(gca,'TickLength',[0.03;0.03])
    title([Location(i) Sample(i)])
end

figure
for i=25:36
    subplot(3,4,i-24)
    plot(log(Dmeasured(REELgd,i))-A(i),B,'ko','MarkerFaceColor','y')
    hold on
    plot(log(Dmeasured(REELgd(6),i))-A(i),B(6),'ko','MarkerFaceColor','c')
    
for j=1:length(REENames)
    text(log(Dmeasured(REELgd(j),i))-A(i),B(j),["    " REENames(j)])
    textLoc(SampleInfo{i},'NorthWest');
end
    plot([min(log(Dmeasured(REELgd,i))-A(i)) max(log(Dmeasured(REELgd,i))-A(i))],yfit(:,i),'r-','LineWidth',3)
    xlabel('log(D)-A')
    ylabel('B')
    set(gca,'TickLength',[0.03;0.03])
    title([Location(i) Sample(i)])
end

figure
for i=37:40
    subplot(3,4,i-36)
    plot(log(Dmeasured(REELgd,i))-A(i),B,'ko','MarkerFaceColor','y')
    hold on
    plot(log(Dmeasured(REELgd(6),i))-A(i),B(6),'ko','MarkerFaceColor','c')
    
for j=1:length(REENames)
    text(log(Dmeasured(REELgd(j),i))-A(i),B(j),["    " REENames(j)])
    textLoc(SampleInfo{i},'NorthWest');
end
    plot([min(log(Dmeasured(REELgd,i))-A(i)) max(log(Dmeasured(REELgd,i))-A(i))],yfit(:,i),'r-','LineWidth',3)
    xlabel('log(D)-A')
    ylabel('B')
    set(gca,'TickLength',[0.03;0.03])
    title([Location(i) Sample(i)])
end

%% Plot fO2 vs temperature, temperature vs Δ FMQ, and Δ FMQ vs fractionation indices

figure
subplot(2,2,1)
for i=1:length(DelFMQ)
errorbar(Tdetermined(i),logfO2(i),0.5,0.5,Tuncert(i),Tuncert(i),'-','LineWidth',0.5,'Color',[0.7 0.7 0.7])
hold on
end

for i=1:length(DelFMQ)
plot(Tdetermined(i),logfO2(i),TypeSymbolVector{i},'MarkerFaceColor',LocalityColorVector{i},'MarkerSize',8)
end

xlabel('Equilibrium temperature')
ylabel('fO_2')
set(gca,'XMinorTick','on')
set(gca,'YMinorTick','on')
set(gca,'TickLength',[0.03;0.03])
axis square

subplot(2,2,2)
for i=1:length(DelFMQ)
errorbar(Tdetermined(i),DelFMQ(i),0.5,0.5,Tuncert(i),Tuncert(i),'-','LineWidth',0.5,'Color',[0.7 0.7 0.7])
hold on
end
for i=1:length(DelFMQ)
plot(Tdetermined(i),DelFMQ(i),TypeSymbolVector{i},'MarkerFaceColor',LocalityColorVector{i},'MarkerSize',8)
end
xlabel('Equilibrium temperature')
ylabel('Δ FMQ')
set(gca,'XMinorTick','on')
set(gca,'YMinorTick','on')
set(gca,'TickLength',[0.03;0.03])
axis square

subplot(2,2,3)
for i=1:length(DelFMQ)
errorbar(100.*XAn(i),DelFMQ(i),0.5,0.5,NaN,NaN,'-','LineWidth',0.5,'Color',[0.7 0.7 0.7])
hold on
end
for i=1:length(DelFMQ)
plot(100.*XAn(i),DelFMQ(i),TypeSymbolVector{i},'MarkerFaceColor',LocalityColorVector{i},'MarkerSize',8)
end
xlabel('An#')
ylabel('Δ FMQ')
set(gca,'XMinorTick','on')
set(gca,'YMinorTick','on')
set(gca,'TickLength',[0.03;0.03])
axis square

subplot(2,2,4)
for i=1:length(DelFMQ)
errorbar(TraceGlasses(REELgd(4),i),DelFMQ(i),0.5,0.5,NaN,NaN,'-','LineWidth',0.5,'Color',[0.7 0.7 0.7])
hold on
end
for i=1:length(DelFMQ)

plot(TraceGlasses(REELgd(4),i),DelFMQ(i),TypeSymbolVector{i},'MarkerFaceColor',LocalityColorVector{i},'MarkerSize',8)
end
xlabel('Nd (ppm)')
ylabel('Δ FMQ')
set(gca,'XMinorTick','on')
set(gca,'YMinorTick','on')
set(gca,'TickLength',[0.03;0.03])
axis square
