# Supplementary material for: Europium in plagioclase-hosted melt inclusions reveals mantle melting modulates oxygen fugacity
Source: Nat Commun. 2024 Apr 8;15:3033. doi: 10.1038/s41467-024-47224-5 (PMC11001916; doi:10.1038/s41467-024-47224-5)
Supplement: Supplementary file 8 — Supplementary Software [file 41467_2024_47224_MOESM8_ESM.zip › Plagioclase-Melt REE Thermometer/Temperature_Compilation.xlsx]

## Sheet: Temperature Compilation
Reference	Lewis, Ustunisik, Nielsen, 2021; This study	Lewis, Ustunisik, Nielsen, 2021; This study	Lewis, Ustunisik, Nielsen, 2021; This study	Lewis, Ustunisik, Nielsen, 2021; This study	Lewis, Ustunisik, Nielsen, 2021; This study	Lewis, Ustunisik, Nielsen, 2021; This study	Lewis, Ustunisik, Nielsen, 2021; This study	Lewis, Ustunisik, Nielsen, 2021; This study	Lewis, Ustunisik, Nielsen, 2021; This study	Lewis, Ustunisik, Nielsen, 2021; This study	Nielsen et al., 2017	Nielsen et al., 2017	Nielsen et al., 2017	Nielsen et al., 2017	Nielsen et al., 2017	Nielsen et al., 2017	Nielsen et al., 2017	Nielsen et al., 2017	Nielsen et al., 2017	Nielsen et al., 2017	Nielsen et al., 2017	Nielsen et al., 2017	Nielsen et al., 2017	Cottrell & Kelley, 2011; this study	Cottrell & Kelley, 2011; this study	Cottrell & Kelley, 2011; this study	Cottrell & Kelley, 2011; this study	Cottrell & Kelley, 2011; this study	Cottrell & Kelley, 2011; this study	Cottrell & Kelley, 2011; this study	Cottrell & Kelley, 2011; this study	Nielsen et al., 2020	Nielsen et al., 2020	Nielsen et al., 2020	Nielsen et al., 2020	Nielsen et al., 2020	Font et al., 2007	Font et al., 2007	Font et al., 2007	Font et al., 2007
sample	MI18-6-4-3 (D23-2)	MI18-1-2-1 (D23-2)	MI18-1-2-3 (D23-2)	MI19B-4-4-1-I1	MI19B-4-4-1-I2	MI19B-4-5-I1	MI19B-4-5-I2	MI19B-4-5-I3	MI19B-4-5-I4	MI19B-8-4-I1	66GC M81	66GC M81	66GC M81	66GC M83	66GC M71	D9 M81	D9 M82	70-29 M81 A	70-29 M81 A	70-29 M81 F	70-29 M81 F	70-34 M81 B	70-42 M82 L	A11-107-7-20-3-D	A11-107-7-20-3-B	A11-107-7-20-3-F	TR138-9D-4E	TR138-9D-4F	EN025-6D-3G	EN025-6D-3B	EN025-2D-4G	PS59 B plag 3	PS59 B plag 4	D27-7 B plag 1	D27-7 B plag 5	PS59 B plag 1	DR16	DR27	DR51	DR51
location	Juan de Fuca	Juan de Fuca	Juan de Fuca	Blanco fracture zone	Blanco fracture zone	Blanco fracture zone	Blanco fracture zone	Blanco fracture zone	Blanco fracture zone	Blanco fracture zone	Gorda	Gorda	Gorda	Gorda	Gorda	Gorda	Gorda	Southeast Indian	Southeast Indian	Southeast Indian	Southeast Indian	Southeast Indian	Southeast Indian	Mid-Atlantic (near Tristan plume)	Mid-Atlantic (near Tristan plume)	Mid-Atlantic (near Tristan plume)	Mid-Atlantic	Mid-Atlantic	Mid-Atlantic	Mid-Atlantic	Mid-Atlantic	Gakkel	Gakkel	Gakkel	Gakkel	Gakkel	Southwest Indian	Southwest Indian	Southwest Indian	Southwest Indian
size	8	8	8	8	8	8	8	8	8	8	8	8	8	8	8	8	8	8	8	8	8	8	8	8	8	8	8	8	8	8	8	8	8	8	8	8	8	8	8	8
symbol	kd	kd	kd	kd	kd	kd	kd	kd	kd	kd	kd	kd	kd	kd	kd	kd	kd	kd	kd	kd	kd	kd	kd	ks	ks	ks	ks	ks	ks	ks	ks	k>	k>	k>	k>	k>	ko	ko	ko	ko
face color	r	r	r	y	y	y	y	y	y	y	w	w	w	w	w	w	w	g	g	g	g	g	g	b	b	b	c	c	c	c	c	m	m	m	m	m	k	k	k	k
Plagioclase
SiO2	47.0769	46.3696	46.3696	48.1222	48.1222	48.1222	48.1222	48.1222	48.1222	47.1077	46.0057	46.0057	46.0057	46.0057	45.5894	46.41	45.82	46.2353	46.2353	45.6684	45.6684	45.747	45.747	47.4283	47.4283	47.4283	51.0355	51.0355	49.6128	49.6128	48.9957	48.1057	50.7638	47.4783	48.834	49.0907	50.77	52.67	48.52	48.52
TiO2	0.023284	0.0221455	0.0221455	0.0207143	0.0207143	0.0207143	0.0207143	0.0207143	0.0207143	0.0248275	0.0177	0.0177	0.0177	0.0177	0.0275	0.0163	0.0161	0.0502	0.0502	0.0224	0.0224	0.0364	0.0364									0.0271429	0.0515385	0.0216667	0.033	0.0378571	0.03	0.03	0.03	0.03
Al2O3	33.769	33.8086	33.8086	33.3969	33.3969	33.3969	33.3969	33.3969	33.3969	33.4054	34.2267	34.2267	34.2267	34.2267	34.125	34.0837	34.8617	34.1427	34.1427	34.2891	34.2891	34.4013	34.4013	33.8704	33.8704	33.8704	30.5295	30.5295	30.6005	30.6005	31.6314	33.0629	31.2723	33.51	32.763	32.4964	30.87	29.7	32.31	32.31
Cr2O3																																					0.04	0	0.01	0.01
FeO	0.37722	0.384218	0.384218	0.322733	0.322733	0.322733	0.322733	0.322733	0.322733	0.404499	0.3861	0.3861	0.3861	0.3861	0.2971	0.518	0.376	0.5192	0.5192	0.3568	0.3568	0.3886	0.3886	0.339646	0.339646	0.339646	0.604514	0.604514	0.96918	0.96918	0.654031	0.412857	0.423846	0.319167	0.375	0.423571	0.28	0.31	0.43	0.43
MgO	0.246252	0.222709	0.222709	0.223343	0.223343	0.223343	0.223343	0.223343	0.223343	0.206116	0.2269	0.2269	0.2269	0.2269	0.2006	0.2653	0.1918	0.361	0.361	0.1779	0.1779	0.2315	0.2315									0.171429	0.22	0.208333	0.208	0.185	0.18	0.19	0.2	0.2
MnO											0	0	0	0	0.0218	0.0219	0	0	0	0.0165	0.0165	0	0														0	0.02	0	0
CaO	17.1926	17.3518	17.3518	16.4842	16.4842	16.4842	16.4842	16.4842	16.4842	16.633	17.7525	17.7525	17.7525	17.7525	17.9681	17.436	18.1469	17.2394	17.2394	17.2947	17.2947	17.3652	17.3652	17.3998	17.3998	17.3998	14.1218	14.1218	15.0221	15.0221	15.7398	16.3743	14.26	16.8667	15.889	15.5357	14.27	13.29	16.55	16.55
Na2O	1.44959	1.51969	1.51969	1.82473	1.82473	1.82473	1.82473	1.82473	1.82473	1.62404	1.3392	1.3392	1.3392	1.3392	1.2142	1.4525	1.1377	1.6642	1.6642	1.3113	1.3113	1.6075	1.6075	1.49748	1.49748	1.49748	3.35853	3.35853	2.74382	2.74382	2.42062	2.07	3.14462	1.82417	2.332	2.44786	3.47	4.18	2.34	2.34
K2O	0.01076	0.0112091	0.0112091	0.026419	0.026419	0.026419	0.026419	0.026419	0.026419	0.020522	0.0122	0.0122	0.0122	0.0122	0.0049	0.0163	0	0.019	0.019	0.0165	0.0165	0.0294	0.0294	0.00595385	0.00595385	0.00595385	0.0180286	0.0180286	0.02944	0.02944	0.00762308	0.0328571	0.0430769	0.0125	0.013	0.03	0.02	0.03	0.02	0.02
NiO
P2O5															0.0256																						0.01	0.01	0.03	0.03
Total	100.146	99.6901	99.6901	100.421	100.421	100.421	100.421	100.421	100.421	99.4261	99.967	99.967	99.967	99.967	99.4742	100.22	100.55	100.231	100.231	99.1536	99.1536	99.8069	99.8069	100.542	100.542	100.542	99.6678	99.6678	98.9779	98.9779	99.4491	100.257	100.179	100.241	100.447	100.247	99.94	100.43	100.44	100.44
Glass
SiO2	50.5458	50.0231	50.0231	51.0571	51.0571	51.0571	51.0571	51.0571	51.0571	50.5349	51.491	51.491	51.491	50.7186	50.4867	49.9536	49.8097	50.3773	50.3773	50.3133	50.3133	50.7224	51.3321	49.585	49.585	49.585	50.7941	50.8098	50.3198	50.3198	50.1246	51.92	48.64	50.255	49.555	48.7033	51.81	52.82	50.54	50.72
TiO2	0.791533	0.8901	0.8901	0.77462	0.77462	0.77462	0.77462	0.77462	0.77462	0.956262	0.8631	0.8631	0.8631	0.9005	0.75	0.6468	0.9521	1.3557	1.3557	1.3824	1.3824	1.5599	0.554	0.642133	0.642133	0.642133	1.63278	1.61327	1.37655	1.37655	1.32841	1.065	1.61	0.873333	1.065	1.41	1.11	0.9	1.21	1.12
Al2O3	17.5866	17.3198	17.3198	17.1723	17.1723	17.1723	17.1723	17.1723	17.1723	16.3606	12.0435	12.0435	12.0435	15.326	15.6361	15.795	14.6619	15.0367	15.0367	16.1033	16.1033	15.0346	14.8437	17.1264	17.1264	17.1264	14.4629	14.5128	13.7203	13.7203	13.9359	16.52	15.84	17.0317	17.115	15.74	16.97	16.96	16.14	16.35
Cr2O3											0.2223	0.2223	0.2223	0.025	0.0724	0.0736	0.032	0.0583	0.0583	0	0	0.0802	0.0561	0.0695667	0.0695667	0.0695667	0.0458444	0.0483778	0.02335	0.02335	0.0406143						0.03	0.03	0.07	0.06
FeO	7.42472	7.84	7.84	7.78155	7.78155	7.78155	7.78155	7.78155	7.78155	7.89242	8.0097	8.0097	8.0097	8.9276	8.5342	9.8001	9.1593	8.5055	8.5055	8.7213	8.7213	8.5409	8.7541	7.54888	7.54888	7.54888	10.0253	10.0028	12.1054	12.1054	11.463	9.29	9.54	7.86167	8.31	10.0333	7.54	7.07	9.04	8.98
MgO	7.54391	7.40563	7.40563	8.54229	8.54229	8.54229	8.54229	8.54229	8.54229	8.9144	13.123	13.123	13.123	9.6854	9.5741	8.9371	10.2463	10.0834	10.0834	7.5724	7.5724	10.1739	10.1672	10.4758	10.4758	10.4758	7.37129	7.37447	6.62593	6.62593	7.7707	7.02	8.125	8.98167	9.165	7.22333	7.86	8	7.86	7.97
MnO				0.15364	0.15364	0.15364	0.15364	0.15364	0.15364		0.1513	0.1513	0.1513	0.1709	0.146	0.2341	0.1995	0.2002	0.2002	0.1676	0.1676	0.1517	0.1933	0.129492	0.129492	0.129492	0.187256	0.188289	0.20835	0.20835	0.203171						0.14	0.12	0.17	0.16
CaO	13.268	12.8667	12.8667	11.9634	11.9634	11.9634	11.9634	11.9634	11.9634	11.5214	14.1326	14.1326	14.1326	12.5047	12.46	13.3485	13.1832	12.1105	12.1105	12.6281	12.6281	11.9981	12.265	12.7507	12.7507	12.7507	11.1457	11.1503	11.1882	11.1882	11.7638	10.635	12.41	12.2417	12	10.82	9.99	9.29	11.5	11.34
Na2O	2.08338	2.39318	2.39318	2.1862	2.1862	2.1862	2.1862	2.1862	2.1862	1.54804	1.5163	1.5163	1.5163	2.2529	2.0435	2.1696	2.07	2.4879	2.4879	2.9359	2.9359	2.5865	2.4576	1.64001	1.64001	1.64001	2.83566	2.89622	2.16775	2.16775	2.06703	2.59	2.32	2.79167	2.58	3.08333	4.11	4.51	3.27	3.12
K2O	0.0474417	0.0640176	0.0640176	0.188593	0.188593	0.188593	0.188593	0.188593	0.188593	0.183949	0.0476	0.0476	0.0476	0.0582	0.0369	0.0581	0.089	0.075	0.075	0.1747	0.1747	0.091	0.1088	0.0184083	0.0184083	0.0184083	0.0882667	0.0732722	0.1093	0.1093	0.0549714	0.24	0.145	0.0733333	0.065	0.223333	0.3	0.21	0.09	0.09
NiO											0.0043	0.0043	0.0043	0.0105	0.0401	0	0.0248	0.018	0.018	0	0	0.0155	0.0267
P2O5											0.0759	0.0759	0.0759	0.0623	0.0722	0.0486	0.0839	0.1543	0.1543	0.1247	0.1247	0.1606	0.0348														0.14	0.1	0.12	0.11
Total	99.2914	98.8026	98.8026	99.8197	99.8197	99.8197	99.8197	99.8197	99.8197	97.912	101.681	101.681	101.681	100.643	99.8522	101.065	100.512	100.463	100.463	100.124	100.124	101.115	100.793	99.9864	99.9864	99.9864	98.589	98.6697	97.8449	97.8449	98.7522	99.28	98.63	100.11	99.855	97.2367	100	100.01	100.01	100.02
Plagioclase
La	0.0777103	0.0469605	0.0510777	0.166547	0.169169	0.158957	0.165719	0.16752	0.169511	0.160873	0.0737136	0.0787518	0.0750298	0.0522819	0.0487125	0.0275936	0.0482139	0.113231	0.149398	0.0855785	0.0959598	0.16183	0.014262	0.036455	0.0286949	0.0319059	0.158832	0.145167	0.232131	0.111108	0.0694875	0.18	0.184615	0.0841667	0.094	0.252143	0.4	0.3	0.1	0.1
Ce	0.241524	0.160766	0.19054	0.361238	0.379822	0.368325	0.363785	0.377541	0.37398	0.323653	0.120871	0.127926	0.225088	0.112152	0.162526	0.13829	0.134294	0.450203	0.344702	0.344474	0.356207	0.401579	0.0929744	0.108476	0.0855256	0.0968289	0.403922	0.353091	0.369726	0.277167	0.16838	0.444286	0.445385	0.2275	0.282	0.547857	0.7	0.5	0.3	0.3
Pr	0.0482406	0.0291237	0.0289747	0.0506291	0.0570405	0.0455905	0.0511764	0.0471182	0.0483853	0.0429011	0.0290274		0.0557117			0.0357463	0.0286258	0.0386028	0.0710159	0.0526026	0.0468156	0.0604891		0.0177928	0.013124	0.0168156	0.0698389	0.0569969	0.065425	0.0458194	0.0241985	0.0571429	0.0507692	0.0325	0.042	0.0721429
Sr											129.239	127.879	130.194	123.814	109.524	111.367	110.517	205.445	207.268	201.737	202.627	226.19	144.278									246.714	248.538	196.083	203.9	259.929	373	344	167	167
Nd	0.209607	0.145994	0.159566	0.23156	0.211994	0.205905	0.207738	0.247125	0.229112	0.20321		0.20364						0.189445	0.24072	0.258897		0.228056		0.0842904	0.0734081	0.0914113	0.291718	0.344982	0.399189	0.192939	0.149506	0.301429	0.296154	0.201667	0.252	0.319286
Hf
Zr											0.142811					0.106048
Sm	0.0728028	0.0759834	0.0541475	0.0519804	0.0412896	0.0536372	0.0590187	0.0460259	0.0429031	0.0466916														0.0265915	0.0258437	0.0361343	0.0779364	0.10229	0.118988	0.0545214		0.0775	0.07	0.05	0.0785714	0.0723077
Eu	0.153523	0.17498	0.189529	0.196499	0.196776	0.17349	0.176393	0.191512	0.199617	0.182538	0.178347	0.197564	0.130021	0.113473	0.121319	0.121184	0.135641	0.287116	0.228488	0.233267	0.171095	0.205115	0.14163	0.12557	0.118435	0.132356	0.276723	0.27863	0.197605	0.172701	0.1772	0.257143	0.256923	0.185833	0.254	0.272857	0.2	0.2	0.1	0.1
Gd	0.0747785	0.0504702	0.064928	0.0419637	0.0577462	0.0360885	0.0544467	0.0505115	0.0539245	0.0433881														0.0330902	0.02756	0.037266	0.0557895	0.0839199	0.120345	0.0492327
Tb	0.0119153	0.00771299	0.0115422	0.0071204	0.00769559	0.00642153	0.00526653	0.00808486	0.00628949	0.00696815														0.00434953	0.00502377	0.00523021	0.00881704	0.0100095	0.0390811	0.00547671
Dy	0.0558553	0.0506077	0.0420632	0.0237645	0.0342775	0.0190594	0.017115	0.0323929	0.0360224	0.0299497														0.0273048	0.0260168	0.0289416	0.057079	0.0585438	0.101399	0.0437418
Y	0.356427	0.208837	0.250632	0.148935	0.154061	0.122683	0.119765	0.142405	0.199905	0.153484	0.130047	0.146921	0.164563	0.150472	0.166785	0.0598425	0.0953904	0.22857	0.108321	0.210948	0.193334	0.191684	0.152954	0.130674	0.117342	0.151954	0.235007	0.236269	0.607334	0.206476	0.129307	0.167143	0.137692	0.1275	0.176	0.162143
Ho
Er	0.0338274	0.00995949	0.00811076	0.0136686	0.0134961	0.0110524	0.00854268	0.013285	0.0210435	0.00973062														0.00980117	0.0127962	0.0126876	0.0237385	0.0221451	0.0943765	0.0118368
Yb	0.0308543	0.00957544	0.0268298	0.0115486	0.0032241	0.00777336	0.01018	0.0125945	0.00922998	0.00738226														0.00583402	0.00829043	0.0112562	0.0230562	0.0229132	0.107955	0.026239
Glass
La	1.26809	0.83119	0.892628	2.78315	2.50948	2.45088	3.01523	2.71063	2.62092	2.7001	1.47784	1.47784	1.47784	1.09985	1.16567	0.755614	1.31352	2.53274	3.21456	2.34009	1.96124	2.40841	0.542027	0.59397	0.611091	0.577001	2.63023	2.57433	2.75237	2.67536	1.41165	4.25	4.325	1.46667	1.385	4.33667	6.15	4.26	2.51	2.96
Ce	4.45986	3.37485	3.55645	7.68489	6.85794	6.48283	8.17851	7.42926	7.04484	7.45058	5.40942	5.40942	5.40942	3.78752	3.97431	2.83932	4.49126	8.91989	10.6076	7.45498	7.11892	9.1857	2.32983	2.12358	2.17937	2.07216	9.07515	8.87479	7.83824	7.63921	5.27014	11.77	13.34	5.18667	5.375	11.5667	17.53	12.87	8.89	8.57
Pr	0.811525	0.667102	0.71452	1.25666	1.04878	0.996238	1.14573	1.16837	1.09549	1.14313				0.668162	0.716469	0.469441	0.860544	1.3816	1.76034	1.3277	1.25166	1.55855	0.401116	0.412217	0.426437	0.408128	1.6259	1.60252	1.29064	1.27949	1.02769	1.74	2.025	0.885	1.02	1.88333	2.44	1.93	1.43	1.49
Sr																																138	166.5	133.167	107	147.333	121	169	107	103
Nd	4.64397	4.30291	4.48808	6.57454	5.37181	5.18932	6.52398	6.14858	6.34097	5.86649	4.6651	4.6651	4.6651	4.35258	4.53586	2.55532	4.59068	8.77372	9.62583	8.13303	6.72097	7.28279	3.06828	2.58685	2.7127	2.55785	9.28884	8.99079	7.10006	6.98574	6.32795	10.2	11.625	5.275	5.575	10.5333	11.1	8.78	9	8.32
Hf																																					1.77	1.54	2.49	2.02
Zr																																60.265	95.925	37.6067	47.395	89.3967	56.11	108	78	82
Sm	1.76656	1.7343	1.90009	2.12618	1.56395	1.52025	2.01718	1.88641	1.51136	1.89406														1.20144	1.26546	1.17444	3.40486	3.26819	2.61218	2.59883	2.61819	3.015	3.45	1.93167	2.365	3.45	4.15	2.59	3.03	2.79
Eu	0.679498	0.761397	0.768847	0.853962	0.807252	0.729795	0.88912	0.816714	0.805998	0.870421	0.814621	0.814621	0.814621	0.735197	0.729646	0.755824	0.803907	1.10864	1.03323	0.998531	0.813675	0.912325	0.868474	0.523159	0.541972	0.515585	1.25734	1.23704	0.995772	0.943501	0.97948	1.235	1.405	0.82	0.91	1.35333	0.95	0.86	1.02	0.85
Gd	2.61803	2.79558	2.8803	2.71353	2.06818	1.78185	2.12709	2.55232	2.07257	2.37894														1.88959	2.00521	1.8722	4.66264	4.51714	3.70077	3.65633	3.80702	4.175	5.025	2.42167	2.805	4.52667	3.97	2.88	3.88	3.26
Tb	0.528348	0.484581	0.549625	0.448305	0.333532	0.295863	0.412177	0.414006	0.333186	0.39837														0.364264	0.386835	0.358696	0.828726	0.811598	0.727604	0.682028	0.712446						0.71	0.47	0.8	0.59
Dy	3.59305	3.38136	3.91803	3.10498	2.07373	2.09554	2.45457	2.58296	2.21533	2.82376														2.5922	2.77321	2.52043	5.64501	5.55352	4.77788	4.71407	4.99613	4.94	5.64	2.73	3.735	5.29	4.77	3.41	4.2	3.73
Y	20.7406	20.9414	23.5424	16.4894	12.1126	11.2223	13.5614	14.9551	12.5896	14.8284														14.9713	15.9058	14.6736	31.8558	31.1631	28.135	27.6231	29.009	26.06	28.98	14.875	18.675	26.6867	29.54	20.37	29.33	27.53
Ho																																					0.85	0.66	0.86	0.82
Er	2.29412	2.13452	2.48347	1.79167	1.21617	1.2612	1.6635	1.70988	1.31355	1.66607														1.71404	1.79101	1.65678	3.56391	3.44881	3.22865	3.15117	3.30551	2.875	3.18	1.81	2.34	3.15667	2.86	2.08	2.78	2.52
Yb	2.44085	2.39756	2.60578	1.87955	1.149	1.0383	1.44479	1.52414	1.37844	1.49256														1.67861	1.78975	1.64267	3.41472	3.34711	3.19542	3.18028	3.3027	2.71	3.29	1.645	2.08	3.06	3.01	1.54	2.59	2.73
